# Supplementary material for: Decoding Spontaneous Emotional States in the Human Brain
Source: PLoS Biol. 2016 Sep 14;14(9):e2000106. doi: 10.1371/journal.pbio.2000106 (PMC5023171; doi:10.1371/journal.pbio.2000106)
Supplement: S1 Data — (XLSX) [file pbio.2000106.s006.xlsx]

## Sheet: Fig1B
Positive Trials	Hits: Content	Hits: Amusement	Hits: Surprise	Hits: Fear	Hits: Anger	Hits: Sad	Hits: Neutral
1	1	1	0	1	0	1	0
2	1	0	0	0	0	1	0
3	1	0	0	1	1	1	0
4	1	0	0	0	1	0	1
5	1	1	0	0	1	0	1
6	1	1	0	0	1	0	1
7	1	1	1	1	1	1	1
8	1	1	1	0	1	1	1
9	1	1	0	0	0	1	1
10	0	1	1	1	1	0	1
11	1	1	1	1	1	1	1
12	1	1	1	1	0	1	1
13	1	0	0	0	0	1	1
14	1	0	1	1	1	0	1
15	1	1	1	1	1	1	1
16	1	1	1	1	0	1	1
17	1	0	1	0	0	1	1
18	1	0	1	0	1	1	1
19	1	1	1	1	1	1	1
20	1	1	1	1	1	0	1
21	1	1	0	1	0	1	0
22	0	0	1	0	1	0	1
23	1	1	1	1	1	0	1
24	1	1	1	1	1	1	1
25	1	1	0	1	0	1	1
26	0	1	1	0	1	1	1
27	1	1	1	1	1	1	1
28	1	1	1	1	1	1	1
29	1	1	0	0	1	1	1
30	0	1	1	0	1	1	1
31	1	1	1	1	1	1	1
32	1	1	1	1	0	1	1
33	1	1	1	1	0	1	1
34	1	1	0	0	1	1	1
35	0	1	1	1	1	1	1
36	0	1	1	1	0	0	1
37	0	1	0	0	0	1	1
38	1	1	1	0	1	0	0
39	1	1	1	1	1	1	1
40	1	1	0	1	0	1	1
41	1	1	1	1	1	1	0
42	0	0	0	1	1	0	1
43	1	1	1	1	1	0	1
44	1	1	0	1	1	1	1
45	0	1	1	0	0	1	0
46	0	0	0	1	1	1	1
47	1	1	1	1	0	1	1
48	1	1	1	1	1	1	0
49	0	1	1	1	1	1	1
50	1	0	0	1	1	1	1
51	1	1	1	1	0	1	1
52	1	1	1	1	0	1	1
53	1	0	1	1	1	1	1
54	1	0	1	1	0	1	1
55	1	1	1	0	0	1	1
56	1	1	1	1	1	1	1
57	1	0	1	1	1	1	1
58	1	1	1	1	0	0	1
59	1	1	0	1	0	0	1
60	1	1	1	0	1	0	1
61	0	0	1	0	0	1	1
62	1	0	1	1	0	1	1
63	1	1	1	1	0	1	0
64	1	1	1	1	1	1	1
65	1	0	1	1	1	1	1
66	1	0	0	0	0	1	1
67	0	1	1	1	1	1	1
68	0	1	1	1	1	0	1
69	1	1	1	0	1	1	1
70	1	1	1	0	1	1	1
71	1	1	1	1	1	1	1
72	1	0	0	1	1	1	1
73	1	1	0	0	1	0	1
74	0	0	0	1	0	1	1
75	0	1	1	1	0	1	1
76	0	1	1	1	1	1	1
77	1	1	1	1	1	1	1
78	0	1	0	0	0	1	1
79	1	1	1	1	0	1	0
80	1	1	1	1	1	1	1
81	0	1	0	1	1	1	1
82	0	1	0	0	1	0	1
83	1	1	1	1	0	1	1
84	1	1	1	1	1	1	1
85	1	1	1	1	1	1	1
86	1	1	0	0	0	1	1
87	1	1	1	1	0	1	0
88	1	1	1	1	1	1	1
89	1	1	0	0	1	0	1
90	1	1	0	0	0	1	1
91	1	1	1	1	0	0	1
92	1	1	1	0	1	1	1
93	1	0	0	1	1	1	1
94	0	0	0	1	0	1	1
95	1	1	1	1	1	0	1
96	1	1	1	1	1	1	1
97	0	1	0	1	1	0	1
98	1	1	0	0	0	1	1
99	1	1	1	1	0	1	1
100	1	1	1	1	1	0	1
101	1	1	1	0	1	1	1
102	1	1	0	1	0	0	1
103	1	1	1	1	0	0	1
104	1	1	1	1	0	1	1
105	0	0	0	1	1	0	1
106	1	1	0	0	0	0	1
107	1	1	1	1	0	1	1
108	1	1	0	0	1	1	1
109	1	1	0	0	1	1	1
110	1	1	1	1	0	1	1
111	1	1	1	1	0	0	1
112	1	1	1	1	1	1	1
113	1	0	1	1	1	1	1
114	1	0	1	1	1	0	1
115	1	1	0	1	0	1	0
116	1	1	1	1	1	0	1
117	1	0	1	1	1	1	1
118	0	1	0	0	0	1	1
119	1	1	1	1	0	0	1
120	1	1	1	1	1	0	1
121	1	1	0	1	1	1	1
122	1	0	1	1	1	1	1
123	1	1	1	1	0	0	0
124	1	1	1	1	1	1	0
125	1	0	1	0	1	1	1
126	1	0	0	1	1	0	1
127	0	1	0	1	1	1	1
128	1	1	1	1	1	1	1

## Sheet: Fig2B
Subject	Frequency of Content Classifications	Frequency of Amusement Classifications	Frequency of Surprise Classifications	Frequency of Fear Classifications	Frequency of Anger Classifications	Frequency of Sad Classifications	Frequency of Neutral Classifications
1	14	11	45	22	25	74	61
2	19	25	53	35	41	36	47
3	13	35	42	35	22	38	71
4	30	53	36	48	21	43	25
5	22	42	62	40	16	16	58
6	22	22	36	31	29	59	46
7	18	50	47	26	28	37	50
8	23	36	49	48	20	28	52
9	26	16	76	22	27	36	53
10	36	16	56	33	34	34	47
11	28	41	45	37	40	28	37
12	15	28	24	41	28	48	72
13	26	43	56	38	25	22	46
14	25	32	65	18	41	39	36
15	20	45	30	29	33	34	65
16	32	44	38	41	17	24	55
17	20	34	65	20	40	30	43
18	21	35	39	36	24	41	60
19	12	43	60	31	29	43	38
20	23	40	52	31	28	29	53
21	29	32	52	22	37	33	51
22	37	56	41	25	39	18	40
23	26	32	62	36	20	35	45
24	33	32	41	47	23	29	51
25	23	47	35	50	20	45	36
26	43	59	25	19	35	27	44
27	29	44	49	23	39	34	38
28	19	43	67	22	35	16	46
29	35	38	54	20	25	22	53
30	15	23	60	31	46	30	51
31	24	34	60	22	18	43	55
32	32	30	41	32	34	26	56
33	51	25	55	16	50	16	34
34	18	39	48	36	20	29	66
35	30	38	40	30	25	38	55
36	38	47	62	21	27	17	44
37	11	45	56	37	32	21	54
38	24	28	50	23	35	42	54
39	19	35	44	20	51	30	57
40	32	35	39	16	34	28	58
41	12	44	44	39	14	38	65
42	25	39	49	33	20	34	56
43	11	36	49	43	24	46	47
44	29	40	41	25	40	35	46
45	22	34	45	31	20	37	67
46	28	48	32	39	24	34	51
47	48	39	23	34	32	32	48
48	18	51	65	41	21	19	41
49	22	57	64	19	23	22	49
50	31	24	55	16	41	27	62
51	10	44	39	60	27	29	47
52	21	33	46	31	26	46	53
53	22	47	57	31	25	33	41
54	21	46	40	31	31	26	56
55	15	34	47	43	27	47	43
56	9	42	56	24	39	30	52
57	22	19	57	19	48	32	59
58	32	32	39	34	30	40	49
59	15	28	72	33	35	23	50
60	16	38	35	42	24	38	63
61	22	41	39	38	24	37	55
62	32	12	51	30	46	22	42
63	27	29	40	36	52	31	36
64	15	12	43	28	44	58	51
65	26	32	43	25	26	40	61
66	21	39	42	43	30	29	52
67	10	42	52	36	22	37	57
68	14	31	44	56	14	41	56
69	11	41	61	35	28	34	46
70	30	31	69	33	38	23	26
71	30	31	45	29	24	27	70
72	22	48	34	39	21	40	52
73	34	34	50	32	42	27	37
74	15	28	50	45	22	38	58
75	17	34	45	31	32	44	53
76	17	38	42	41	38	27	53
77	20	32	55	41	30	35	39
78	46	51	36	20	18	34	51
79	25	33	37	50	12	48	51
80	16	43	39	38	32	23	65
81	27	36	42	27	25	50	49
82	7	35	46	53	23	42	50
83	20	34	25	39	46	32	50
84	19	44	41	34	39	31	48
85	20	42	31	34	24	68	37
86	23	37	38	44	22	31	61
87	21	34	43	40	31	27	60
88	21	20	37	41	35	44	58
89	15	19	52	32	43	19	68
90	14	34	43	54	18	40	53
91	20	31	53	36	24	35	57
92	31	30	54	32	28	33	48
93	18	31	51	28	48	29	47
94	12	32	59	27	35	26	65
95	28	30	51	23	33	48	43
96	29	41	52	26	26	27	55
97	19	52	37	37	18	38	55
98	19	23	44	40	32	32	66
99	14	30	38	32	35	46	61
100	23	23	47	31	27	30	75
101	11	32	42	40	28	37	66
102	19	43	36	45	28	30	55
103	27	44	47	31	17	34	53
104	25	36	54	23	42	28	48
105	37	52	56	19	24	16	52
106	23	38	51	37	17	51	39
107	28	30	31	38	22	43	64
108	15	38	47	33	52	21	50
109	13	31	43	24	39	60	46
110	24	34	36	43	27	35	54
111	27	57	20	46	19	38	49
112	23	35	46	40	33	33	46
113	26	27	53	27	32	26	64
114	19	33	50	35	30	29	49
115	19	45	43	38	31	32	48
116	26	27	44	39	30	33	57
117	23	50	50	27	27	33	46
118	25	24	46	35	26	41	59
119	23	57	32	40	27	23	54
120	11	34	58	36	37	33	47
121	35	28	52	22	27	20	42
122	24	48	40	31	26	31	56
123	11	48	55	49	28	25	40
124	26	42	45	37	18	55	33
125	24	43	58	26	44	14	47
126	16	53	49	38	21	36	43
127	23	58	43	44	18	22	41
128	10	46	37	42	26	37	58
129	24	32	37	36	25	30	72
130	21	32	49	25	35	27	67
131	9	31	78	28	18	38	54
132	7	44	47	41	26	37	54
133	14	6	34	44	44	33	54
134	48	21	66	35	25	14	38
135	55	38	53	12	27	23	48
136	15	32	59	22	34	41	53
137	26	42	43	49	26	18	47
138	22	35	41	38	33	43	44
139	25	49	33	40	27	43	39
140	27	40	40	32	29	40	48
141	28	39	46	33	16	51	43
142	24	37	44	35	25	45	46
143	33	44	45	37	15	41	41
144	10	37	49	30	35	41	54
145	14	44	60	27	32	27	52
146	7	22	36	46	41	45	59
147	17	33	45	42	28	41	50
148	27	41	41	34	26	23	64
149	17	32	56	33	33	27	58
150	26	44	40	35	23	28	60
151	11	41	68	26	24	41	45
152	35	40	52	25	26	37	41
153	33	44	39	27	36	28	49
154	17	23	44	44	26	48	54
155	8	35	57	32	30	42	52
156	35	33	33	23	45	35	40
157	20	51	34	45	24	33	49
158	26	29	51	43	20	28	59
159	31	42	42	31	33	16	44
160	76	23	55	13	34	22	19
161	18	32	63	27	36	32	48
162	28	49	29	38	18	42	52
163	21	53	34	33	29	33	53
164	19	26	54	37	42	37	31
165	20	28	62	25	14	54	53
166	13	20	56	38	38	37	54
167	31	34	59	26	19	39	48
168	13	24	57	38	29	48	47
169	18	43	65	32	23	32	43
170	11	34	52	25	37	32	65
171	19	41	43	44	16	42	51
172	30	49	49	24	13	42	49
173	19	33	39	38	43	37	47
174	25	42	36	34	17	34	68
175	50	24	45	30	51	12	19
176	24	33	62	30	31	30	46
177	25	44	52	44	14	24	39
178	21	27	43	28	30	37	70
179	17	35	51	24	38	47	40
180	26	30	48	40	21	38	53
181	12	36	45	40	32	47	44
182	14	36	48	34	25	43	56
183	13	37	46	36	27	43	54
184	23	36	60	27	20	44	42
185	12	18	46	26	36	28	47
186	21	60	44	36	27	29	39
187	30	9	51	18	59	25	41
188	16	46	46	22	24	46	56
189	42	47	59	22	13	24	49
190	14	39	54	46	21	26	56
191	19	23	54	16	45	25	66
192	20	38	54	43	33	12	51
193	28	48	26	43	34	19	40
194	33	34	37	28	21	40	63
195	21	55	36	46	21	28	49
196	28	39	52	28	44	18	38
197	20	47	58	29	28	33	41
198	21	39	40	35	25	37	59
199	23	46	44	24	32	33	54
200	22	31	45	43	19	47	49
201	24	48	49	32	27	32	44
202	11	36	45	32	32	42	58
203	27	48	71	18	16	31	40
204	14	45	35	50	18	46	48
205	21	35	43	46	25	28	57
206	34	27	53	17	54	18	45
207	17	37	52	41	22	37	50
208	19	44	39	38	19	33	64
209	23	38	51	35	16	38	55
210	16	48	61	32	18	24	53
211	13	35	43	35	28	52	50
212	14	39	32	37	27	46	61
213	23	50	35	39	21	34	49
214	27	23	39	41	34	35	57
215	21	23	59	22	40	24	67
216	22	31	56	26	38	27	56
217	24	27	34	37	32	38	64
218	26	34	49	34	29	28	56
219	20	43	62	24	17	29	57
220	13	38	52	41	29	28	55
221	25	23	36	41	31	40	60
222	19	49	54	50	24	21	39
223	22	37	57	34	25	26	49
224	20	37	61	22	36	28	32
225	18	37	35	42	24	37	59
226	27	33	29	48	37	34	42
227	22	34	41	36	25	49	49
228	32	38	39	37	21	38	51
229	15	45	33	46	18	38	61
230	14	27	60	23	36	26	70
231	45	20	51	34	23	36	47
232	27	56	41	29	21	15	67
233	21	38	45	27	20	41	64
234	25	40	37	33	28	40	53
235	33	51	44	28	19	41	40
236	12	43	35	29	52	38	44
237	10	54	50	34	22	41	45
238	27	24	42	41	40	30	46
239	29	52	39	32	20	35	45
240	16	59	61	35	20	26	39
241	14	47	59	41	12	42	41
242	27	49	37	33	23	34	53
243	18	35	40	46	36	29	52
244	20	40	49	31	30	47	39
245	19	35	38	48	25	43	48
246	26	27	69	22	46	23	43
247	39	44	42	35	20	33	43
248	15	63	42	37	31	35	33
249	17	32	56	25	53	41	32
250	15	39	45	29	34	35	59
251	19	49	60	29	24	30	45
252	16	37	49	47	23	33	51
253	24	50	43	40	24	29	46
254	16	42	46	19	44	34	55
255	20	38	49	37	28	36	48
256	24	48	36	33	17	51	47
257	22	60	40	28	30	23	53
258	12	24	48	43	45	27	57
259	24	49	49	30	22	40	42
260	26	62	50	30	19	18	51
261	7	31	54	37	25	44	58
262	44	56	45	30	25	17	39
263	20	57	47	33	26	32	41
264	15	41	44	41	27	40	48
265	10	41	54	35	20	47	49
266	30	35	52	18	43	38	33
267	19	41	32	51	24	41	48
268	32	15	35	14	22	75	52
269	23	31	40	23	52	24	63
270	13	34	51	28	29	33	68
271	20	31	56	36	27	32	54
272	29	26	49	33	27	40	52
273	31	32	56	20	40	27	50
274	21	34	48	40	21	45	47
275	15	26	44	42	32	32	65
276	24	35	57	35	27	34	44
277	21	55	39	37	30	22	52
278	11	25	53	45	34	26	62
279	23	32	29	44	26	49	53
280	19	34	46	40	29	26	62
281	25	42	43	30	16	26	74
282	35	41	43	33	25	35	44
283	22	38	31	46	19	46	50
284	10	42	38	37	25	43	61
285	18	29	58	44	12	44	51
286	45	46	38	30	24	31	42
287	23	40	70	31	9	39	44
288	18	33	38	49	30	34	54
289	35	28	41	29	17	38	68
290	32	28	47	50	29	27	43
291	23	35	42	39	23	39	55
292	22	39	55	28	34	27	51
293	10	24	45	21	31	47	78
294	18	27	62	34	34	25	50
295	30	37	40	21	21	45	62
296	18	46	42	53	27	29	41
297	29	38	40	17	49	36	47
298	14	36	65	33	27	17	64
299	21	38	46	35	23	37	56
300	7	39	54	40	25	23	52
301	19	22	49	27	45	39	55
302	12	47	53	28	26	41	49
303	27	28	48	31	31	36	51
304	22	39	38	32	20	33	72
305	23	37	48	40	20	48	40
306	34	33	55	19	37	23	55
307	18	37	43	48	28	36	46
308	42	49	46	41	15	27	36
309	16	50	37	53	21	32	47
310	26	35	52	32	19	38	54
311	36	24	41	23	31	45	56
312	23	26	47	48	21	43	48
313	26	39	49	19	42	41	40
314	20	57	49	35	18	26	51
315	24	24	46	33	25	62	42
316	16	40	36	56	31	37	40
317	30	29	43	24	39	28	63
318	26	40	43	35	24	39	49
319	24	43	37	40	25	38	49
320	20	47	43	47	29	26	40
321	17	42	50	34	41	30	36
322	29	28	52	29	21	42	55
323	18	45	28	42	32	39	52
324	30	56	39	32	16	32	47
325	17	33	45	34	31	43	53
326	29	25	52	38	33	27	52
327	16	33	41	28	47	35	56
328	18	29	32	26	58	39	54
329	24	41	39	40	30	31	51
330	50	41	44	19	61	15	21
331	9	20	44	21	37	41	75
332	34	42	47	26	29	32	46
333	20	38	37	33	37	39	43
334	29	52	33	29	25	47	41
335	17	23	64	26	38	33	49
336	14	52	51	32	24	27	56
337	18	52	57	25	22	29	53
338	28	41	42	33	39	21	52
339	25	33	30	39	21	46	62
340	21	45	60	24	28	28	41
341	19	37	44	47	26	34	49
342	29	35	40	41	31	27	53
343	20	74	47	34	18	32	31
344	31	47	51	28	37	19	38
345	37	54	40	42	21	21	41
346	31	36	61	25	25	27	51
347	18	39	51	35	21	28	64
348	26	18	45	43	36	36	44
349	20	29	45	37	43	32	50
350	25	41	43	44	17	42	44
351	30	38	45	41	17	40	45
352	19	31	43	34	26	38	57
353	21	36	29	47	19	55	49
354	10	38	52	29	27	50	50
355	15	33	46	32	33	42	55
356	38	50	36	28	22	38	44
357	23	38	40	34	45	21	55
358	18	34	38	50	15	54	47
359	19	43	38	26	20	28	59
360	24	33	52	30	31	33	53
361	30	54	34	38	19	35	46
362	16	24	56	20	59	38	43
363	15	38	38	41	41	30	53
364	21	26	47	41	24	48	49
365	20	46	54	37	21	28	50
366	8	37	47	60	18	18	50
367	12	37	42	40	25	41	50
368	28	35	43	31	29	31	59
369	20	43	57	34	44	14	44
370	39	31	43	28	35	41	39
371	20	28	29	39	21	44	75
372	35	37	34	33	39	28	50
373	21	51	51	29	31	22	51
374	28	30	34	43	20	50	51
375	15	44	42	42	24	33	56
376	13	55	38	39	14	41	56
377	51	34	29	36	27	41	38
378	42	38	47	28	18	40	43
379	18	26	56	40	29	35	52
380	23	27	49	38	42	18	57
381	19	32	52	40	27	32	54
382	16	42	52	27	35	32	52
383	21	45	55	31	34	28	42
384	24	42	45	45	26	29	45
385	23	28	32	45	22	50	56
386	18	28	50	47	23	38	52
387	23	24	40	29	31	47	62
388	14	36	56	49	16	28	57
389	21	47	49	26	30	31	52
390	19	31	36	33	23	42	72
391	13	47	39	43	19	38	57
392	15	29	44	39	31	25	73
393	30	59	46	31	25	19	26
394	23	40	48	26	24	37	58
395	24	22	51	29	30	43	57
396	24	34	46	42	28	31	44
397	18	42	53	33	14	33	63
398	13	47	49	25	18	43	57
399	24	51	79	24	27	17	34
400	22	41	42	34	34	33	50
401	20	46	44	45	25	19	57
402	9	39	60	32	27	40	40
403	23	36	47	36	37	30	47
404	21	45	42	39	17	46	46
405	35	31	72	14	33	20	45
406	11	53	44	48	30	25	45
407	28	47	40	24	22	36	59
408	19	26	35	33	32	36	75
409	11	33	24	32	29	55	67
410	31	32	35	30	44	36	45
411	22	58	40	25	26	32	53
412	36	35	64	19	14	37	51
413	43	21	41	25	33	33	60
414	35	26	57	46	20	32	40
415	21	43	54	21	29	33	55
416	24	37	63	29	29	21	48
417	2	36	62	32	38	37	42
418	27	40	59	25	38	16	51
419	20	25	39	32	39	40	61
420	21	18	42	25	44	57	49
421	38	21	52	21	23	35	66
422	10	49	35	32	30	38	62
423	16	32	60	31	29	24	64
424	18	29	52	36	25	58	38
425	43	42	50	19	30	19	44
426	10	27	40	31	41	36	71
427	27	36	53	24	41	34	41
428	23	27	28	19	35	57	67
429	9	46	56	21	31	23	70
430	15	39	65	25	25	32	55
431	12	32	69	36	22	30	55
432	26	34	42	38	32	33	51
433	17	40	36	37	38	30	58
434	21	48	42	40	17	38	50
435	14	34	26	73	11	48	50
436	26	40	42	35	28	37	48
437	24	52	37	47	20	21	55
438	18	36	56	29	22	40	55
439	10	47	60	31	27	28	53
440	18	50	45	34	39	27	43
441	25	25	51	23	31	53	48
442	22	42	41	41	20	27	63
443	16	40	45	38	40	36	41
444	15	41	40	19	63	21	53
445	11	44	50	35	20	43	53
446	14	30	41	29	21	49	72
447	13	40	44	29	37	30	63
448	12	43	61	33	42	16	34
449	27	39	46	37	29	32	46
450	17	61	51	35	25	22	42
451	17	23	61	24	39	30	62
452	37	26	44	23	42	40	44
453	29	41	34	35	25	37	55
454	12	25	27	36	40	51	55
455	18	34	42	27	24	62	40
456	20	34	43	42	39	24	54
457	18	32	38	41	26	48	53
458	16	32	48	38	36	20	66
459	24	38	43	37	27	35	48
460	17	28	72	14	39	39	47
461	19	46	50	41	27	22	51
462	10	55	45	29	15	38	64
463	21	50	51	41	13	37	43
464	22	24	57	26	44	31	52
465	20	46	39	49	19	28	55
466	24	42	42	40	34	30	44
467	15	26	44	40	24	48	59
468	14	34	57	29	20	27	65
469	35	33	51	33	21	28	55
470	17	28	35	36	39	43	54
471	18	37	65	41	14	40	41
472	33	41	25	39	33	24	61
473	21	40	41	34	33	35	52
474	48	36	50	30	20	38	31
475	13	25	65	35	39	29	50
476	14	27	34	33	38	44	66
477	27	33	57	34	20	32	53
478	20	36	54	29	31	24	62
479	23	39	62	23	32	19	58
480	17	44	55	38	28	28	46
481	27	44	63	23	44	20	35
482	13	34	48	35	29	44	53
483	11	49	33	46	20	45	52
484	15	55	32	54	28	20	52
485	13	49	41	39	31	34	49
486	24	35	54	26	36	36	45
487	27	42	45	20	23	43	56
488	23	52	49	36	17	24	55
489	13	46	50	39	31	20	57
490	14	33	39	42	28	45	55
491	23	28	49	36	32	27	61
492	20	37	48	28	39	37	47
493	23	24	45	28	31	47	58
494	34	50	51	29	21	26	40
495	33	33	37	39	35	36	43
496	13	41	42	37	26	40	57
497	25	44	37	28	23	42	57
498	17	36	56	42	33	25	47
499	12	44	60	35	21	36	48

## Sheet: Fig3
Subject	Content Score: TR 1	Content Score: TR 2	Content Score: TR 3	Content Score: TR 4	Content Score: TR 5	Content Score: TR 6	Content Score: TR 7	Content Score: TR 8	Content Score: TR 9	Content Score: TR 10	Content Score: TR 11	Content Score: TR 12	Content Score: TR 13	Content Score: TR 14	Content Score: TR 15	Content Score: TR 16	Content Score: TR 17	Content Score: TR 18	Content Score: TR 19	Content Score: TR 20	Content Score: TR 21	Content Score: TR 22	Content Score: TR 23	Content Score: TR 24	Content Score: TR 25	Content Score: TR 26	Content Score: TR 27	Content Score: TR 28	Content Score: TR 29	Content Score: TR 30	Content Score: TR 31	Content Score: TR 32	Content Score: TR 33	Content Score: TR 34	Content Score: TR 35	Content Score: TR 36	Content Score: TR 37	Content Score: TR 38	Content Score: TR 39	Content Score: TR 40	Content Score: TR 41	Content Score: TR 42	Content Score: TR 43	Content Score: TR 44	Content Score: TR 45	Content Score: TR 46	Content Score: TR 47	Content Score: TR 48	Content Score: TR 49
1	-1.78966	-1.73206	-1.88466	-1.25529	-0.874159	-1.05079	-0.101267	-0.59821	-0.645004	-0.413781	0.152065	0.152536	0.249197	1.10113	1.6068	1.40537	1.33461	1.80654	1.87445	1.27162	1.83191	0.700764	-0.092501	0.1252	-0.34872	0.258919	-0.40987	-0.382639	-0.360139	-0.631136	-0.708594	0.0931754	-0.792914	-0.745893	-1.46187	-1.61464	-1.14692	-0.74715	0.290898	0.804735	1.0606	0.585716	-0.555806	-1.57482	-0.847327	-0.541767	-0.596119	-0.66849	-0.794422
2	-0.605944	0.229661	-0.171549	1.00808	0.41844	0.0659344	-0.231634	0.194795	-0.62105	-0.525414	0.431192	0.301328	0.816717	1.01155	1.43049	0.792519	1.98683	1.55175	1.47999	1.45383	1.12536	0.32518	-0.479048	0.954936	0.515682	0.143004	-0.301635	0.974207	1.45721	1.36607	-0.416324	1.30356	0.406381	0.139802	-0.592871	-0.00970494	-0.0477889	0.00806179	-0.138314	-1.24864	-0.514227	0.00495602	0.831226	0.243312	-0.132385	-0.440191	0.173217	0.89712	0.984827
3	0.290066	0.503755	-0.331485	0.276589	0.213563	-0.212664	-0.485443	-0.118072	-0.24947	0.274779	-0.986337	-0.43343	-0.206062	0.0868941	0.395078	1.23905	-0.460636	-1.00958	-0.0953683	-0.525786	-0.549311	0.166619	0.16941	1.7719	0.4801	1.10249	-0.255801	-0.592768	-0.169121	-0.865526	-1.03863	0.204687	0.144278	0.556457	1.64862	1.14603	-0.590921	-0.229035	-1.02531	-0.996408	-1.19842	-0.38174	-1.03124	-0.593625	-0.4866	-0.312402	0.495802	0.509377	0.610623
4	-0.531304	-0.693762	-0.109103	-0.360772	-0.762342	-0.748198	-0.341092	-0.620138	-0.976712	-0.423165	-0.0250454	-0.401612	-0.0874022	0.160936	-0.737898	-1.29789	-1.31454	-1.24642	-1.26958	-1.1005	-0.806048	-1.43699	-0.78213	0.0726766	-0.126642	-0.571892	0.18828	0.116806	-0.710924	-1.20177	-1.54567	0.489287	0.583916	-0.320631	0.165407	-1.24345	-0.440589	-0.663597	-0.674311	-0.232466	0.215549	1.3314	0.126412	0.935019	0.742931	1.53441	0.766355	1.40003	1.25756
5	-0.641356	-1.17628	-1.62319	-0.542254	0.757778	-0.779047	-0.125541	-0.556085	-1.49089	-2.5674	-0.827882	1.07972	0.546364	1.31986	0.697676	0.194512	-0.0917076	-0.283917	0.718307	0.0113776	-0.738125	0.486997	-0.0305412	-0.263967	-0.687184	-1.32784	-0.922748	0.653771	1.04947	1.24419	0.367365	-0.161583	-0.881181	-0.355891	0.978135	0.863672	0.259246	-0.0337587	-0.0466551	0.00739693	-0.159983	-0.684197	-1.03266	-1.78177	-2.5717	-2.36435	-1.29941	-1.48744	-0.463461
6	-0.0648265	0.0725666	-0.260923	0.116558	0.979279	0.934098	1.29396	3.03401	2.0075	1.1137	0.231463	1.64443	2.49141	1.45506	2.02611	1.58707	2.31075	1.98213	1.90588	1.50761	0.989091	0.992981	1.04432	0.899411	0.765948	0.85638	1.15093	1.5045	1.32481	0.772403	0.568654	-0.113498	-0.0583716	0.252838	-0.0361543	1.06088	1.03872	1.09949	0.716779	0.624814	0.923478	0.59513	0.874719	0.556538	0.736654	1.07427	0.788087	0.220406	-0.0951674
7	-1.23471	-1.31618	-1.83914	-0.93659	-1.58226	-0.91263	-1.24017	-1.01035	-0.503904	-0.665449	-0.387618	-1.15532	-0.688775	-2.40234	-1.79885	-2.67883	-1.15416	-0.536702	-2.10875	-0.482814	-1.0223	-1.34708	-1.42193	0.0375052	0.179144	0.989591	0.347739	-0.0087547	0.15657	-0.473379	-0.0899497	-0.583198	0.194541	-0.0330441	0.0968496	-0.334104	-0.353017	-0.0464175	0.525203	0.102088	1.23263	1.1059	0.862258	0.347721	0.118606	-0.420807	-0.826466	-0.75647	-1.21139
8	-1.65852	-0.980424	-0.571677	-1.64321	-0.612411	1.02216	0.191447	-0.171066	0.212881	0.0376723	-1.14298	-0.133731	0.776535	1.06179	1.10567	1.10274	1.61577	0.913254	2.04375	1.13442	0.857998	-0.934025	-1.73265	-1.55631	-2.36993	-1.98814	-1.51612	-1.65728	-1.63557	-1.92817	-2.03624	-1.20946	-0.0669206	0.00729714	0.462023	-0.165012	-0.606263	-0.480738	0.0362144	0.586696	-0.137094	-0.101668	-1.61491	-2.19341	-2.14572	-1.19019	-1.23026	-1.92002	-2.85896
9	-0.20367	0.210145	0.987627	0.903434	1.03664	0.882012	0.692358	1.19433	1.01091	0.988359	1.35617	1.6813	1.3224	1.03299	1.17492	1.00401	0.562278	0.206445	0.392774	1.04014	0.948413	0.765539	1.22923	0.965494	0.983696	1.57944	1.23726	0.777214	0.88966	1.6432	1.81605	1.84456	0.905148	0.0735291	-0.473416	-0.802603	-0.8413	-0.908482	-0.408259	-0.0469887	0.647882	0.640166	0.483908	0.33732	-0.199989	0.0249058	0.661206	0.719411	0.385331
10	0.1003	-0.00565449	-0.672768	-1.07047	-1.22203	-1.97113	-1.17529	-0.667006	-0.40344	-0.649079	-2.18841	-2.22619	-1.24039	-0.72665	-0.066875	-0.0297284	0.146823	0.456168	-0.282	-0.587779	0.132189	1.48265	2.29979	0.90037	0.278687	-0.986483	-1.25226	0.23849	-0.216427	-0.983923	-1.54344	-2.06426	-0.941925	-0.389999	-0.340055	-0.752795	-1.77039	-1.02539	-0.398325	-0.859368	-0.276138	-0.941502	-1.82566	-1.0029	-0.368335	0.110646	0.274544	0.320052	-0.657661
11	0.44507	2.31985	1.84111	1.73382	0.385811	0.572367	1.96985	1.54713	1.74031	0.773915	1.35275	-0.888734	0.816352	1.0602	1.25151	1.13176	0.0949918	-1.19714	0.916623	-1.09184	-1.78477	-1.41272	-0.351484	-0.333069	1.54996	0.310647	0.593423	0.0192678	-0.130936	-0.776341	-1.78246	-1.99285	-2.00657	-1.0221	-3.38197	-3.19557	-2.21175	-1.51243	-1.65176	-1.03103	-2.62404	-1.09084	-0.229046	0.839893	0.620099	-0.751328	-0.0631651	0.142904	0.316469
12	-1.94135	-1.24332	0.0621231	1.12221	0.810867	0.665317	0.380399	-0.337819	-1.46277	-0.0345743	0.815555	0.905661	1.18125	0.477502	0.635852	1.296	0.673597	-0.318654	1.13514	0.101163	0.791799	0.164905	0.197666	-0.462424	-0.544503	0.776666	0.597088	0.976428	0.302987	0.322192	0.359343	-0.0548303	0.0128155	0.142912	0.536136	-0.0728126	-0.17417	0.0287557	1.53948	1.1946	1.0871	1.23133	1.13289	0.625527	1.03473	0.383939	0.769707	-0.379607	-0.198634
13	-1.67038	-1.91737	-1.41067	-1.24362	-1.38304	-1.13266	-0.207596	-0.400095	-0.829729	-0.383456	-0.548789	-1.30808	-1.34399	-1.21979	-1.42166	-2.05329	-1.83179	-1.75934	-3.09635	-2.65644	-2.09772	-1.82988	-1.16688	-2.05567	-1.6487	-2.29754	-1.94244	-0.385856	-0.327509	-0.533556	-0.64779	-0.348562	-0.194665	-0.309138	-0.30837	-0.58902	-0.536816	-0.777443	-0.320212	-0.453128	-1.07355	-0.42125	0.646592	1.57832	1.03886	1.94771	-1.43869	-2.11804	-1.62434
14	0.531045	0.831326	1.51592	1.20125	0.67723	-0.0743402	0.111594	0.0804789	-0.327709	-0.24992	-0.97319	-1.8006	-1.08341	-0.934211	-0.550489	0.430574	-0.492558	-1.25099	-0.86208	-0.64539	-1.78172	-1.50451	-0.762485	-0.58297	-1.16492	-1.36712	-0.291775	-1.21426	-1.04061	-0.382754	-0.0508111	0.253063	0.186745	0.563819	0.320401	1.41883	0.285101	1.23628	0.28414	0.355713	-0.236763	-0.184884	-0.184626	-0.611515	-2.01575	-0.72843	0.345087	0.0360079	0.0202858
15	-0.888401	-1.30997	-1.19004	-0.974571	-0.750581	-0.941381	-1.93773	-0.54382	-0.762488	-1.44041	-1.537	-2.1073	-0.898866	-0.635561	-1.30861	-1.78599	-1.98631	-0.237871	-0.51006	-0.552174	-1.33478	-0.803318	-0.458565	-1.1447	-1.43762	-1.45125	-1.64115	-0.752494	-1.06742	-1.53068	-1.31571	-1.72544	-0.995132	-0.794447	-0.784844	-1.03153	-1.28417	-0.994508	-1.43012	-0.938799	-1.3829	-0.838778	-0.082712	-0.56109	-0.364237	-0.24675	-0.784583	-0.948623	-0.84566
16	-0.0122388	0.130353	0.365892	1.90106	1.35163	0.648925	0.601793	0.894368	0.532373	0.40702	0.790336	-0.382949	1.17025	1.12627	0.662498	0.586947	0.974982	1.16131	1.53105	1.33082	1.44909	1.35763	0.512738	0.199261	0.0846891	0.72005	0.0251078	0.285097	0.186913	-0.513199	-0.808275	-0.206443	-0.533584	-0.246601	-0.509002	-0.737771	-1.1255	-0.834822	-1.12208	-0.862589	-0.969265	-1.32945	-0.656653	-0.67423	-0.945527	-0.982929	-0.385892	-1.4228	-1.41766
17	-0.805325	-0.172012	0.170386	-1.44949	-0.113022	0.86379	1.31308	0.58089	1.08119	0.258057	-0.696216	-0.374029	-0.230909	-0.424147	0.2527	1.30161	1.42158	0.585725	0.0558738	0.651181	1.50173	2.03111	1.09857	0.672832	0.548884	0.761163	1.00322	0.56322	1.081	1.61418	1.51974	1.50383	-1.13885	-1.51532	-0.121545	1.04702	1.41706	0.103486	0.473225	0.643404	0.350342	-0.582882	-0.64005	-1.07218	-0.609453	-0.718412	-1.31166	-0.200185	0.333625
18	-0.293477	-0.172225	0.383066	1.1911	1.88787	2.19603	1.77288	2.36246	0.943716	0.158544	0.760086	1.10208	1.16744	0.162825	0.539603	-0.125033	-0.688333	-0.425056	0.490782	0.221401	0.594045	0.698091	0.00196216	0.940556	0.75854	1.19379	1.22229	1.09522	1.48391	0.512967	0.63531	-1.17604	0.233597	0.919643	0.885472	-0.370872	-0.567074	0.799369	1.40489	2.8803	2.37156	0.638994	-0.474702	0.513089	1.47857	-0.0344413	-0.28785	1.08353	0.549095
19	0.0986804	0.645468	1.07237	0.860543	1.53854	1.56014	0.893388	-0.146372	0.154129	0.763316	0.934078	0.776442	0.85932	0.718297	0.934711	1.00717	0.567154	0.203234	-0.127698	-0.955086	-1.9384	-1.13245	-0.586818	-0.0240158	0.531466	0.543883	0.742415	0.766304	0.011836	-0.310506	0.427085	0.644266	0.542451	0.892621	0.729975	0.465167	-1.05083	-1.2464	-0.585829	-1.00701	-1.42271	-1.62653	-0.557723	-0.518709	-1.43594	-1.39555	0.230504	0.221576	-0.33754
20	-0.60702	-0.329079	-0.650995	0.18842	1.0084	1.03184	1.11182	0.424908	-0.709508	-0.493968	-0.663908	-0.358157	-0.35231	-0.355036	-0.716816	-0.762344	-1.75253	-0.941733	-0.468262	0.249176	-0.461803	-0.490194	-1.41554	-1.74783	-0.988612	-0.168996	-0.149296	-0.83671	-0.425834	-0.195369	-1.40922	-2.46178	-1.91477	-2.76372	-2.92862	-1.86064	-2.04471	-1.33036	-0.338285	0.454898	-0.11111	-0.664697	-0.219155	0.760534	1.33844	0.482223	1.32503	-0.737219	-0.59638
21	-1.58884	-0.736094	-0.442657	-1.4026	0.403657	1.03522	0.535208	0.536241	1.29605	0.427961	1.56786	1.34267	1.03696	0.796664	1.07871	1.4535	1.02342	0.898656	1.26363	1.44392	0.572713	-1.66179	-0.320767	-0.247581	-1.03411	0.331451	0.757345	-0.00106075	0.183961	1.44994	1.13083	0.336571	-0.52838	-0.172792	0.78396	0.220641	0.258966	0.782295	0.310121	0.968244	1.3934	1.47584	1.78593	1.04931	2.02953	1.9043	2.00941	0.530767	-0.711317
22	-2.58446	-2.7696	-4.10091	-3.65528	-3.75928	-3.91891	-4.08879	-4.33831	-3.94898	-3.92586	-3.60136	-3.93459	-2.68277	-2.74475	-2.95816	-2.60198	-1.89257	-1.60941	-1.8994	-1.87042	-2.76318	-2.53929	-1.23821	-0.614411	-0.653831	-0.113212	-1.1117	-0.858311	-1.35017	0.595908	2.65959	2.30607	3.04666	2.84871	2.68298	1.66179	1.18952	0.423216	-0.16131	-0.171092	-0.151926	-0.921722	-1.36236	-2.00765	-1.10043	-1.1491	-0.797506	-1.19351	-1.2567
23	-0.707948	-0.705457	-1.41756	-2.20799	-0.954142	-0.826386	-1.0305	-0.90436	-1.89599	-0.517624	-1.1893	-1.69795	-0.991944	-1.33801	-1.27601	-0.702384	-1.78303	-1.46354	-1.7048	-1.97887	-0.520447	-0.219161	-1.45433	-0.656264	-0.684813	-0.15348	1.0123	0.121274	-0.0214841	-0.394741	-0.87645	0.580578	-0.604214	-0.49775	0.0226043	0.451441	2.00242	1.01746	1.37381	-0.000288533	0.456348	0.0108252	0.628586	-0.779728	0.0764806	-0.00435486	-1.48245	-0.876279	-1.52718
24	-2.80071	-2.04469	-1.66121	-1.41075	-0.337454	-1.42699	-0.558637	-1.10472	-0.81606	-0.687685	-1.21919	-1.21186	-1.57281	-1.55037	-1.35267	-1.4215	-0.320905	0.182485	-0.41823	0.476878	-0.869415	-2.13238	-1.53822	-0.545701	0.646524	1.00687	-0.834668	-1.62085	-2.60185	-1.75104	-0.952515	-1.11694	-0.780051	-0.261205	-1.37915	-1.34115	-1.07074	-1.38446	-0.742892	0.0377556	0.907727	0.166109	-0.0363959	-0.160856	-0.211624	0.098488	-0.535866	-1.29077	-2.05623
25	1.03525	1.31346	0.135956	-0.504425	0.162949	-0.138266	-0.776657	-0.0273696	0.295522	-0.172311	-0.499064	-2.1434	-2.12938	-1.29353	-0.785956	-0.588046	-0.888024	-0.0653191	-1.23693	-2.24804	-1.21007	-0.963795	0.714831	0.176928	-0.0208997	-0.477912	-0.354529	-0.670143	-1.81415	-0.214251	-0.880356	-0.11507	-0.76561	-0.175348	-0.669383	-1.74067	-1.25718	-0.567957	-0.0775938	-0.442046	-0.298311	-1.28012	0.792239	-0.714938	0.390148	-0.289078	-1.24604	-0.674134	-1.05348
26	-2.83521	-1.75235	-1.33648	-2.24641	-2.172	-1.36446	-2.0182	-0.755451	-0.787701	-1.16096	-1.30108	-1.71579	-1.53237	-1.47238	-0.937329	-1.28189	-0.687372	-1.66002	-2.01782	-2.37006	-2.12078	-2.5975	-2.69585	-1.33087	-1.20029	-0.435945	0.286281	-0.596746	-1.00963	-0.435923	-1.78025	-1.26777	0.310568	-0.694182	-0.527862	-0.478503	-1.17552	-1.77239	-1.75544	-2.77862	-1.55797	-2.29186	-1.47875	-0.669051	-0.417296	-0.749662	-0.553697	-0.650104	-1.21939
27	-2.4776	-2.54979	-2.02885	-2.13305	-1.17057	-1.31167	-2.07777	-0.785642	-0.217756	-1.01303	-1.59127	-1.53919	-0.638611	-0.667929	0.803159	1.36934	1.68202	1.37832	0.964061	0.385647	0.775611	-0.535394	-0.275401	0.127891	0.578909	0.91133	0.791361	0.93321	0.845073	-0.801463	-0.442241	0.599629	1.30389	1.00364	-0.222579	0.298227	-0.0545893	-0.402769	0.261849	1.46809	1.35324	0.471449	-0.192161	-0.251279	-2.01086	-2.41009	-3.20269	-2.81204	-2.74509
28	0.106309	0.130854	0.983186	0.895888	1.53116	1.78623	2.60277	2.50205	0.352862	-0.526761	-0.805972	-0.506837	0.120363	-0.926967	-0.893514	-0.884068	-0.864697	-1.3973	-1.39651	-0.569287	0.488849	0.00741436	-0.175839	-0.132644	0.612659	0.632252	0.669235	0.405276	0.161534	-0.0837517	-0.522753	0.585609	-0.270024	0.202934	-0.0885445	0.413084	1.24021	0.926138	-0.347628	-0.858021	-0.513139	-0.162571	0.149335	0.419835	-0.096253	-1.3619	-0.346694	1.01851	0.436095
29	1.01717	1.28008	1.45038	1.67247	1.48871	0.826949	0.410054	0.0107272	0.253198	0.355833	0.402425	0.889318	0.79738	0.243227	0.270613	0.110651	0.204152	-0.0319519	-0.814054	-0.323234	0.0867309	-0.235846	-0.636288	-0.545028	-0.288785	-0.634294	-0.834867	-0.667769	-0.814509	-0.740819	-0.367419	-0.0605165	0.908779	1.21174	0.53307	-0.135081	-0.431494	-0.853158	-1.08992	-0.644272	0.116318	0.210832	0.378376	-0.0304394	-0.378424	-0.215207	-0.0618806	-0.481727	-0.789065
30	0.162706	0.48052	-0.200097	-0.515801	-0.809103	-0.755798	-0.0761637	-0.00500674	0.212522	0.170747	0.257728	0.11589	-0.233531	-0.826825	-0.0456391	-0.296442	-0.663624	-0.865643	-0.882468	-0.060875	0.238426	-0.0755674	-0.989699	-1.15408	-1.27578	-1.26254	-0.979916	0.44607	1.37086	1.73185	0.884661	0.114371	0.368985	-0.299015	-0.280298	0.504853	0.960783	0.735168	1.32483	1.56447	0.839851	0.0654557	-0.356907	0.329719	1.22271	1.77121	1.19975	-0.359225	-1.20866
31	-1.43142	-1.07615	0.115481	0.140229	-0.978686	-1.25612	-0.696719	0.751473	0.0219145	-0.152365	0.981136	0.210189	-0.685084	0.224273	-0.746407	-1.87553	-1.43463	-1.73705	-0.779264	1.27669	0.499195	0.974045	-0.0250397	-1.56506	-1.82132	-0.81136	-2.26944	-0.441743	-0.272204	-1.20389	-1.30952	-0.366741	0.755622	-0.592494	-2.13634	-1.66161	-0.666471	-1.99152	-3.581	-2.59422	-1.95175	-1.49348	-1.60084	-1.02754	-1.2498	-0.63812	-0.511666	-0.130659	-0.440327
32	2.61375	2.51123	2.01622	1.42104	1.09497	0.376477	0.22677	-0.498314	0.179695	0.818837	1.01049	0.462365	0.61796	0.471272	0.242664	0.378139	-0.51832	-0.38339	0.000654836	0.650703	0.735656	0.954522	0.610461	0.584007	0.499632	0.627991	0.0263726	0.437901	0.950148	0.734343	0.6211	0.614888	0.603454	0.947176	0.99767	1.05363	0.423508	0.868051	0.262986	1.00631	1.00421	1.0749	1.30888	1.13641	1.51033	1.57305	0.746206	0.522202	-0.39222
33	2.06685	2.02126	1.48259	1.93659	1.91045	1.57459	1.67711	1.019	1.34838	1.77705	1.45244	1.384	0.82378	1.63881	1.16638	1.02195	1.50714	1.11959	1.17888	0.91264	0.160898	0.972562	0.337667	0.251275	0.724031	0.926386	0.786862	1.61394	1.44945	1.45501	2.099	1.96155	2.43084	2.46117	1.68708	1.2495	1.90484	1.74318	2.2848	2.23613	1.67154	2.21381	1.52212	1.56177	1.42989	1.38736	1.50643	0.758179	1.22246
34	-0.774978	-0.497713	-0.747082	-1.01059	-0.566475	-0.404198	-0.534884	-1.10587	-0.193144	-0.582312	-0.281737	-0.611244	-0.913309	-1.68162	-1.32383	-0.831541	0.387492	0.238516	0.758957	0.651807	-0.833563	-0.333241	0.281152	0.0457638	-0.0381884	-0.178345	-1.09	-0.875646	0.530038	1.29493	0.0667	0.531571	-0.83412	-1.99391	-2.33188	-0.799723	-0.803825	-1.25747	-1.80728	-1.99163	-1.50765	-0.995192	-1.29768	-1.04759	-1.2117	-0.530602	-0.00813958	-0.0196214	-1.27395
35	-0.674123	-0.786623	-0.037254	-1.29222	-0.150098	-0.580545	-0.593782	-0.50778	-1.59551	-0.890954	-0.932376	-2.27081	-1.07189	-0.80307	-1.77362	-0.922059	-1.48101	-1.19138	-0.53898	-1.16938	-1.26525	-1.22791	-1.69716	-0.80579	-0.546727	-1.23121	-1.55867	0.206773	0.461604	-0.0753981	-1.39673	-0.742011	0.703944	0.607535	0.857919	-0.416835	-2.04355	0.12332	-0.187523	-1.643	-2.07534	-3.52738	-2.53674	-2.72205	-2.76596	-3.17745	-1.15835	-1.02102	-1.81834
36	-2.94055	-1.73824	-0.0705199	0.279429	-0.395301	-0.325301	-0.308733	-0.996481	-0.60046	-0.679477	0.0367799	-0.0894226	-0.74866	-1.19551	-1.15834	-1.04981	-1.65608	-0.1441	-0.071387	0.528662	-0.279402	-0.241035	0.823761	0.761548	0.0565242	-1.61557	-1.72257	-2.26749	-1.50733	-1.31015	-0.614901	-1.1415	-0.609758	-0.000304066	0.943606	0.918579	0.0639547	-0.872647	-0.630085	-0.61815	-1.26923	-1.30534	-1.11783	-1.85631	-1.21541	-0.505168	-0.793629	-0.975769	-0.222936
37	0.286341	0.334106	0.853494	0.700702	-0.109256	-0.722818	0.481413	1.89175	1.84114	0.514488	0.322587	0.746472	1.47886	1.24918	1.60966	1.64397	1.26226	0.590767	1.0831	-0.309024	-1.26372	-0.13719	0.0221834	0.723872	0.082464	0.906218	-0.404367	0.158445	0.234186	1.81153	1.26487	1.32265	0.769319	2.18327	1.41058	1.38211	0.220889	0.587752	0.0736945	0.321663	-0.365193	-0.706821	0.236284	-0.254053	-0.960474	-1.99236	-1.12808	-0.718515	0.318263
38	1.06046	0.337632	0.273943	0.490122	0.459022	1.26295	0.712703	0.334955	0.508906	1.64206	0.489314	1.40381	2.2264	1.57043	1.54962	-0.708722	-0.652116	0.958516	-0.487433	-0.341353	0.217095	-1.0707	-0.19696	0.421492	-0.837517	-0.698071	0.849406	0.445392	0.723728	-0.315161	0.220086	0.856969	-0.46249	-0.14425	0.681816	0.211211	0.755841	-0.731617	-0.528038	0.00717325	-1.08581	-0.321777	-1.45524	-1.68717	-0.544783	-0.755501	-0.83229	-0.88981	-1.53419
39	0.212043	-0.219047	-0.81195	-0.419505	0.133787	0.596784	0.187782	0.0740271	-0.634221	0.0914924	0.565683	0.283785	-0.474794	-1.06782	-0.082574	-0.586329	-0.920249	-0.746926	0.400597	0.187837	-0.0743988	0.442339	-0.789137	-1.04304	-1.36458	-1.35428	-0.733672	-0.629939	-0.718831	-1.16687	-1.86044	-1.1952	-1.06086	-1.242	-2.01236	-1.73854	-1.93623	-1.50891	-1.60679	-1.04245	-1.11396	-0.509937	0.161056	-0.485364	-0.576636	-0.700149	-1.01509	-1.37192	-0.937345
40	-1.58795	-1.57464	-1.14317	-1.23908	0.0768444	0.484963	0.143565	-0.45066	-0.464541	-0.039564	0.531836	0.563392	0.210797	-0.150787	-0.127403	-0.714062	-1.19062	-0.0794726	0.492301	1.41285	1.94929	1.76132	1.97818	2.59652	2.2756	1.7852	2.05006	2.42457	1.79279	1.12089	1.97796	2.0336	1.20961	1.28851	1.27717	1.82859	1.71948	1.87194	1.69827	0.529482	-0.136442	0.177898	0.575269	0.367266	0.35735	0.215237	1.08931	-0.118329	0.09615
41	0.139239	0.479922	-0.373837	-1.74208	0.316182	0.674378	1.17181	0.758582	1.6642	-0.205157	-0.548889	0.384592	0.423244	0.875066	0.943285	0.562713	1.32316	0.445967	1.47852	1.11263	0.020242	0.0642382	-0.491518	-0.565371	-0.0196611	-0.141838	0.835367	-0.621538	0.147158	-0.756909	0.35805	-0.0901383	0.0571691	-1.15919	-0.191944	1.32057	0.277846	-0.133461	-0.0916125	1.09694	-0.122733	0.19033	-1.27042	-0.260862	-1.23999	0.237823	-0.984564	-0.32565	-1.04051
42	-1.07064	-1.69456	-0.796235	-0.246115	-1.91203	-0.849921	-2.2267	-0.912951	-1.05036	-0.998312	-0.920739	-1.77083	0.41126	-0.767478	-1.21949	-1.83667	-1.79706	-0.460593	-1.3079	-0.38608	-0.901789	0.0167962	-1.81253	-2.17545	-1.88	-1.97485	-1.1084	-1.53312	-0.516895	-1.00622	-0.0637888	-0.931431	-1.68354	-0.828386	-2.54125	-1.87558	-1.34753	-1.50259	-1.02722	-1.41403	-0.434182	-1.34745	-0.927324	-1.02557	-0.671235	-1.14341	-1.47419	-1.34842	-1.82958
43	-0.610131	-0.362901	-0.483339	0.154319	0.679927	0.0939329	-0.662486	-0.768036	-0.709301	0.355082	0.806726	0.940619	1.29351	0.194733	0.191831	1.37938	1.04905	1.32319	0.930091	-0.524002	-0.724647	-0.450728	-0.278933	-0.601789	-0.509336	-1.18267	-0.412749	0.639209	-0.298279	-0.533975	-1.0428	-0.345063	-0.668394	-1.77205	-2.69516	-0.850126	-1.41242	-1.3962	-1.04035	-0.751321	-0.675345	-2.36129	-1.60862	-0.491015	0.925314	1.03079	0.586829	0.960719	0.205295
44	-0.877127	-0.0814866	-0.24236	0.07079	1.38682	1.01117	-0.330056	-0.560934	-0.741168	-1.49144	-1.88633	-1.07943	-0.620886	-0.116491	-0.0310138	-0.507178	-0.530859	-0.468782	-1.55178	-1.93255	-1.43971	-2.51669	-1.34978	0.0667147	0.263147	0.144829	-1.29771	-2.26653	-2.06946	-2.36513	-1.65011	-0.413404	0.340887	1.18714	0.583678	0.98851	1.19289	0.493758	0.860217	1.06465	-0.193433	-0.59529	-0.108478	-0.861571	-1.1979	-0.918879	0.666493	0.964647	2.62478
45	1.08613	-0.13922	0.284867	0.238994	1.08962	1.40223	0.0410374	-1.79785	-1.18712	0.689206	-0.653756	1.08545	0.265974	-0.363484	0.600534	-0.595836	0.710672	-0.964512	-2.28612	-1.44914	-0.975397	-1.91402	-1.15778	-2.50534	-3.76492	-2.43919	-1.05683	-1.1852	-1.47643	-1.88344	-2.04193	-1.56411	-1.62661	-1.22865	-0.26224	-1.77934	0.524068	1.34177	-0.14158	-0.412593	0.555275	0.596266	-0.355976	-0.214387	-1.0006	0.663771	-1.31286	-0.765346	0.436405
46	0.00625363	0.475355	0.96318	0.75821	0.377751	-0.499587	-0.539871	-0.803388	-1.57774	-2.14033	-2.28274	-2.01879	-0.511332	1.10285	1.88977	1.99783	0.906584	1.03357	1.37584	-0.288636	-0.51553	1.51449	0.312969	0.328636	1.08342	0.165241	1.20759	1.69088	2.08045	0.507758	-0.142265	-1.74146	-2.38075	-2.68388	-3.06136	-1.76126	0.219702	-0.185822	-0.0685238	0.0505675	-0.298938	-0.14333	-0.163298	-0.754837	-0.290199	-0.100674	0.12032	0.285952	0.579111
47	-1.08881	-0.886331	-1.12653	-0.791169	-0.198589	-0.684242	-0.732929	-1.17241	-1.24239	-1.3408	-1.80217	-2.87511	-2.73408	-2.40661	-2.59961	-2.02739	-2.51122	-2.52935	-1.54503	-1.2763	-1.72747	-2.99354	-2.12183	-2.03215	-2.40746	-2.45713	-1.95973	-1.04199	-1.25328	-0.667358	-0.660324	-1.21683	-1.27569	-0.62866	-0.972055	-1.38335	-1.49608	-0.7336	-1.1207	-1.60837	-2.27741	-1.60027	-1.11086	-1.72264	-1.87357	-1.87987	-1.6005	-2.03934	-1.85017
48	-1.48109	-0.956996	-0.882896	-1.9471	-0.803824	0.0640086	0.440962	0.644027	0.241975	1.03184	0.704367	-0.518192	-0.0825946	-0.990361	-0.287688	0.29345	0.65749	0.795058	0.51628	0.599656	0.18223	-0.339246	-0.717175	-0.526063	-0.649365	-0.654294	-0.761906	-0.74939	-1.01463	-1.24764	-0.788622	-0.336802	-1.14725	-1.06614	-1.49239	-1.85678	-2.15244	-2.12183	-1.54016	-1.07612	-1.48637	-1.11662	-0.253643	-0.298554	0.545983	0.00812394	-0.373797	-0.674846	0.507563
49	-0.287474	0.455186	0.888775	-0.572598	-0.424295	0.409808	1.03676	0.8064	0.303441	0.335117	0.236616	0.53885	0.514456	0.790147	0.0401219	0.53387	0.314249	-0.256638	1.08514	1.51404	2.41318	1.67635	1.91361	0.639646	1.08084	1.72217	0.921219	1.41028	1.58685	2.09926	0.875547	0.503107	1.48354	0.918697	0.46023	0.717524	-0.753223	0.328382	0.601515	1.09752	1.49512	0.60154	-0.761244	0.121427	1.15992	1.23556	0.462194	0.337796	-0.523975
50	1.26924	1.58117	1.02778	1.14585	1.70787	1.07958	1.40827	1.52223	1.29812	0.777729	0.873037	0.684374	0.60564	0.925982	0.704939	1.32133	0.611119	0.771625	1.97109	1.12892	0.743473	0.689651	1.37295	1.34036	1.89371	2.3413	1.71885	1.68473	1.26555	0.395363	1.27952	1.03101	-0.121821	-0.0388043	-0.260877	-0.256641	0.394051	-0.0739884	0.230759	0.139914	-0.0554996	-0.340887	-0.192542	0.88198	0.625072	0.786224	0.0160842	-0.135269	0.68983
51	-1.24486	-1.24942	-0.81369	-0.644954	-0.589975	0.0134447	0.657932	0.905552	0.658422	0.826103	0.88636	1.34763	1.17159	1.93626	0.886931	0.402105	0.50092	1.1976	1.56143	1.77642	1.35643	1.29226	1.54166	1.66705	1.7409	1.70028	1.13187	0.742775	1.48596	1.58875	0.772099	-0.631394	-0.960631	-1.34786	-0.834207	-1.69065	-1.93796	-1.65198	-0.432171	-0.436678	-0.938822	-0.255872	0.561177	0.707874	0.0628741	-0.311953	-1.07121	-0.892902	-0.815238
52	-1.16671	-1.67935	-0.827311	0.277586	-0.574784	-1.96169	-1.26029	-0.815114	-0.804483	-1.7461	-1.46502	-0.115492	-1.03398	-1.14248	0.00527816	-0.227549	-0.322895	-1.50711	-2.6784	-1.92148	-1.3425	-0.901258	-0.709426	-0.595705	-0.487235	-0.26589	0.171348	-0.629809	-1.21835	-1.61971	-1.14539	-0.530516	-1.27346	-1.81374	-2.49299	-2.68594	-1.85753	-1.2925	-0.265751	0.597002	0.74549	-0.018061	-0.797056	-1.18105	0.0554394	-0.0477035	-0.529359	-0.758823	-0.852248
53	-1.3713	0.620619	0.449063	0.445018	0.13104	-0.43178	0.140734	-0.152514	1.09584	0.816745	0.884149	-0.973303	-0.792616	-1.38246	-1.62357	-0.0907844	-0.6476	-2.39396	-2.20584	-0.77587	0.701202	0.664318	0.813548	1.2806	1.56566	1.86516	0.660282	0.272712	-0.41023	0.108053	-0.349233	1.34795	-0.59105	0.411597	1.53145	0.0816463	-0.791444	-1.15948	-1.65483	-1.42734	-1.59007	-1.96576	-1.92985	0.257841	1.56561	-0.249954	-0.761042	-0.657104	0.359271
54	0.107127	0.424309	-0.113449	-0.0840872	0.250787	0.152123	0.597315	0.380719	0.589331	0.751099	0.0687226	0.0432041	-0.291796	0.0813166	0.0457425	0.0112166	-0.720739	-0.983208	-0.218889	-0.0807636	-1.07821	-0.798507	-0.613143	0.920594	0.437666	-0.41297	-0.689737	-0.690038	-0.862707	-0.519827	0.731744	0.265509	0.330726	0.210932	-0.11224	0.86828	1.16444	0.960702	0.842259	-0.00810005	-1.04618	-0.528394	-0.542575	0.248601	-1.34566	-1.81952	1.64987	0.41122	0.838549
55	-0.158756	-0.16037	-0.208585	0.536335	0.173054	-0.0424232	-0.498808	-0.493288	-0.531768	-0.181997	-0.0175888	0.452935	-1.25549	-1.4992	-2.03029	0.248094	1.20632	0.902315	-0.034875	0.620095	0.204527	0.677686	-0.426967	-0.433451	-0.583782	-0.426974	0.716375	0.330462	1.19508	0.0523032	0.193349	0.832345	0.428682	-0.819142	-0.277557	-0.307974	-0.187499	-1.14402	-0.867482	0.59372	1.97919	0.864112	0.624476	0.622173	0.537301	-0.713464	0.373126	0.998065	0.542298
56	-0.00439401	-0.446728	-0.105317	0.101063	0.479239	0.441039	0.704196	1.12204	-0.281781	-0.131108	0.407852	1.8481	0.819449	1.69005	1.06467	1.03243	0.154692	0.507511	0.725126	0.632784	-0.107952	-0.304322	0.0755979	0.118127	0.10168	0.397127	-0.317387	-0.0915307	-0.323994	-1.67477	-1.46687	-2.0851	-0.45107	-0.601338	0.000161218	-0.403622	0.346823	0.902671	1.23705	1.66372	-0.818637	-1.49061	-1.52076	-2.19209	-1.33396	-1.04449	-0.404932	-0.341561	-0.520747
57	-1.67753	-1.33762	-0.572196	-0.023478	-0.0970151	-0.163151	-0.394134	0.714765	0.36436	-0.0177058	-0.106831	0.307424	0.837958	1.47255	1.9271	1.54949	0.138861	0.18039	-0.223889	-0.594309	-0.556256	0.194053	0.073532	-0.373484	-0.347852	0.109367	-0.377529	-0.596739	-0.154906	0.0905676	-0.289052	-0.74757	-1.10288	-0.831783	0.274434	0.488877	0.501549	0.69098	0.351568	1.45806	0.588567	0.871361	0.471233	0.0726756	0.587008	0.618494	0.479643	0.861006	-0.377991
58	-1.08075	-2.02157	-1.67861	-0.239597	-1.66355	-0.317874	-0.987949	-2.70516	-2.06501	-0.323899	-0.499215	-1.73072	-0.0714144	-1.08724	-2.47914	-1.32837	-1.4192	-2.47064	-1.9091	-1.12289	-2.1622	-2.8688	-1.861	-2.16788	-1.92088	-0.9617	-2.04728	-1.38014	-1.23034	-0.890867	-2.22271	-1.66905	-1.79456	-2.0552	-3.19724	-1.88422	-1.20614	-0.817702	-0.453637	0.367006	-0.000292464	-2.43968	-3.7356	-0.532914	-0.128491	-0.54795	0.827682	-0.359536	-0.24822
59	-0.494466	-0.136411	1.08021	0.274998	-1.0629	-1.28643	-1.56063	-1.12414	-1.06968	-0.618554	-0.914898	-0.671767	0.428462	-0.619854	-0.748199	-0.109195	-0.0367198	-0.902897	-0.794695	-0.219835	-0.430456	-0.610713	-0.867592	-0.912918	-1.11938	-0.385647	-0.255607	0.891171	1.43074	0.559213	-0.0382029	-0.946105	-0.55306	0.342073	0.0464024	-0.397886	-0.732818	-2.12188	-1.31132	-0.763841	-0.903522	-0.440092	-1.35304	-1.58663	-1.20134	-0.444814	-0.552003	-0.476199	-0.594059
60	-1.85666	-1.34219	-0.946063	-0.433453	0.602341	0.0289986	0.374373	0.850452	1.66065	0.667985	0.671634	-0.782113	0.506239	0.994317	0.815407	0.140841	1.21457	2.1805	1.33196	0.314499	-0.0213384	-1.17731	-0.735579	-0.730964	-2.19271	-1.18387	-0.82177	-0.76925	0.539773	1.50925	1.24682	2.85583	1.70312	1.42294	2.05148	1.85233	0.873425	0.834792	-0.105227	0.680095	-1.03961	-0.955971	0.585836	-0.551181	1.39442	1.28001	0.362051	1.01192	-0.314207
61	0.315896	0.33735	0.908362	1.18287	1.92411	1.72495	1.26801	1.63663	2.18378	0.937973	0.19318	0.54216	0.755217	0.706085	0.364558	0.140666	0.31515	0.38655	-0.176485	0.642434	0.168734	0.501163	0.121158	-0.624735	-0.0235613	-0.114664	0.00678166	0.0830036	-0.507549	0.301124	0.221405	0.338095	0.345176	0.349305	0.306114	-0.350164	-0.295984	0.234863	-0.267657	0.589053	0.418236	0.755642	-0.28897	-0.000989957	-0.534182	0.441368	-0.227076	0.207472	0.511603
62	-1.2183	-1.26719	-1.02193	-0.509827	-0.554432	0.0161711	0.0543279	0.0580881	-0.181359	-0.347952	-0.0954536	-0.380584	-0.855347	-1.21513	-1.32334	-1.71252	-1.77177	-1.16389	-1.08627	-1.33529	-1.39471	-1.59414	-1.94192	-1.22787	-1.33527	-1.33699	-1.79181	-1.34612	-0.910677	-1.03373	0.0496285	-0.304955	-0.201617	-0.367936	0.309905	0.194171	0.769684	0.766192	0.94934	0.326277	0.236318	-0.233529	-0.45535	-0.745673	-0.520928	-0.552787	-1.21065	-1.87691	-2.19797
63	0.793924	0.784431	0.507749	0.905738	0.826869	1.07716	0.0897629	0.231577	0.92061	1.05819	0.651904	2.21875	1.5366	1.27171	1.31991	1.10051	1.70541	0.793647	1.05979	0.359466	0.148831	1.39886	0.217706	0.349531	-0.69391	0.0922584	-0.348763	-0.618569	0.292579	0.429825	-0.419942	-0.458378	-0.587052	-0.587778	-0.4624	0.0209718	-0.0681524	0.521281	-0.157045	0.213876	0.719996	0.525128	-0.379145	0.47945	-0.0382984	1.42361	1.1539	1.74586	0.546037
64	-0.56073	-0.547542	-0.320805	-0.56119	-1.68295	-1.40121	-0.784242	-0.202047	0.204166	-0.624443	-0.333572	0.793741	0.791006	-0.0272159	-0.912074	-0.462434	0.0145402	0.335419	0.371118	-0.756439	-0.476671	-0.304043	-0.274857	-1.07372	-2.12795	-0.966282	-0.44496	-0.560438	-0.662966	-0.273376	-0.131496	1.37098	1.42586	0.75833	-0.337479	0.392287	1.5399	1.58423	1.04498	-1.10734	-1.14295	-0.522751	-0.191936	0.0249747	-1.35098	-0.378349	0.246164	-0.018524	-0.231697
65	2.38808	1.06116	1.40342	1.68076	0.897181	0.392631	1.07825	0.466601	1.30436	1.88751	1.1254	1.34899	1.24947	0.30767	1.1671	0.698729	-0.483158	1.05071	1.19267	0.743526	0.619609	0.0413243	-0.383025	0.447863	-0.0923787	0.445995	-0.196769	-1.05723	-0.367002	-0.486626	-0.564583	-0.642173	-1.24508	-0.00265067	0.552258	0.743077	0.914442	1.37458	1.33972	1.92275	0.42643	0.74544	0.209527	-0.774172	0.227146	1.53484	-0.273603	0.404773	-0.0555569
66	0.870012	-0.066539	-0.118484	-0.234692	0.185502	0.502154	1.5839	1.6568	1.15946	1.42078	0.770251	0.748242	1.92107	1.42828	1.28938	2.32671	1.24946	0.345576	0.848792	2.19456	0.710979	0.572559	-0.129791	0.66271	-0.557644	0.45887	-0.516232	0.164144	0.0672199	0.276981	-0.369865	0.331672	-0.542713	-1.35334	-1.67246	-0.155622	-0.965624	-0.642677	-0.272651	0.0730575	0.234558	-0.582486	-1.15748	0.601536	1.34272	-1.23043	-0.66658	-1.02469	-0.311489
67	-0.98461	-0.74089	0.487521	0.85891	-1.13216	-2.23776	0.22588	0.109863	-1.22111	0.366122	0.243608	-2.37746	-1.81276	-1.4911	-1.48591	-1.90939	-2.65771	-0.334843	-0.550561	-1.60577	0.0486328	1.12893	-1.08355	-0.655838	0.907003	0.813087	-0.761114	-0.387411	-0.268921	-0.262532	-1.92548	-0.711125	0.565704	0.394931	-2.43015	-0.440604	0.868187	0.335992	-1.92987	-1.30693	0.52276	0.472781	-0.599701	-0.125999	1.50077	-0.0337	-0.725914	0.272899	1.32658
68	0.402349	-0.30075	-1.26168	-0.716362	0.110906	-0.387277	-0.111709	0.473141	0.40992	-0.426259	-1.15681	0.101773	1.05669	1.20383	0.922498	0.983453	-0.383255	0.342869	0.376119	0.225498	0.36253	0.60744	0.368156	0.78345	1.40373	0.140327	0.306118	1.09735	0.250159	0.402811	1.2274	1.08556	0.786609	0.945453	0.490444	0.421256	0.771598	1.08595	0.833521	0.65943	0.522074	0.173558	-0.225089	-0.515604	-1.0497	-0.325151	-0.00863337	-0.198378	0.0958657
69	-0.0722907	-0.18069	0.419096	-0.0655016	0.0177295	0.534998	-0.199834	-0.444144	-0.58893	-1.48909	-1.48016	-1.09523	-0.9359	-1.0172	-0.735118	-1.22983	-1.53668	-1.17273	-1.26823	-0.801591	-0.408765	-0.131354	-0.592371	-0.49	-0.34328	-0.940604	-0.920429	-0.537476	-1.26844	-2.17946	-1.5946	-1.33758	-2.02963	-3.01458	-2.21705	-0.772471	-0.378363	-0.373969	-0.285345	-0.13071	-0.239313	-0.458412	-0.455898	-0.770586	-1.8639	-0.942085	-0.238112	-0.410583	-0.106875
70	-2.15383	-1.77275	-2.15515	-1.66557	-1.03742	-1.28471	-1.40987	-1.28834	-0.433597	-0.211574	-1.29702	-0.894985	-1.14994	-1.45941	-0.513744	-0.27143	-0.314572	-0.688536	-0.329396	-0.484077	-0.928523	-1.47729	-0.736767	-1.295	-0.937189	-1.29243	-1.57803	-0.85996	-1.12211	-1.11167	-1.26547	-0.796589	-1.55528	-0.781382	-1.45078	-1.48957	-1.2071	-1.26699	-1.53624	-2.12375	-1.39725	-0.433063	-0.420847	-1.18773	-1.33108	-1.40082	-0.293158	-0.545763	-0.892922
71	0.655359	0.287777	0.963171	0.713304	0.345073	0.838755	0.624606	0.112395	0.659675	0.870636	0.145523	-0.54876	1.16042	1.73464	1.30169	0.183815	1.32074	1.12898	1.50125	1.50552	0.761629	0.778506	0.726863	-0.0471339	-0.389185	-0.0929785	-0.185476	1.23134	0.621831	-0.0662389	0.128476	-0.591795	0.391024	1.22699	0.648168	-0.302774	0.727279	1.27145	0.537125	0.0736003	-0.341191	-0.332388	-1.963	-0.29833	-1.33368	-0.90086	-0.564992	0.682916	0.823014
72	-2.28341	-1.66608	-1.17255	-0.47962	1.95087	1.78615	3.02406	2.01144	0.801705	0.631108	-0.393458	0.71991	-0.154256	0.043245	0.0118596	-0.817037	-0.137506	-1.00606	0.75181	-0.464652	0.821523	-0.66961	0.240609	0.232776	0.484036	0.0832377	-0.218992	0.42764	-0.375374	-0.714233	-0.0678932	-0.0637664	-0.0547393	0.0526905	0.0354777	0.129072	0.732658	0.421979	0.157084	0.296424	0.459832	-0.00992541	-0.0103242	0.225675	0.528626	0.0657205	-0.152302	-1.13065	-1.6774
73	-2.55056	-2.12334	-2.82728	-1.01845	-1.26638	-0.354371	-0.136541	-0.334827	-0.319897	0.730111	0.554874	-0.0874125	0.836421	-0.070429	0.30286	-0.0341658	-0.144729	-1.29109	-1.09852	-0.505625	0.331473	0.424444	-0.737567	-0.807899	-0.584752	-0.957661	-1.76202	-1.6819	-1.10458	-0.563879	-1.69691	-1.12689	0.147787	0.253206	-0.12669	-0.955535	-0.64812	-1.0577	-0.772397	-1.01586	-0.829143	-1.16785	-1.06562	-0.630575	-0.39374	-1.54551	-1.32748	-0.947613	-0.617344
74	1.67019	1.33426	0.180642	1.08081	0.516875	0.717181	1.7985	0.0699106	0.396347	0.812707	1.3833	0.73299	-0.378133	0.594805	1.48432	1.42761	-0.0397267	0.638848	0.774823	0.674798	0.547775	0.0902763	0.654271	1.50128	0.579185	-0.686445	0.120702	0.555038	-0.266128	0.149589	-0.320801	0.720496	-0.148861	-0.244031	0.727139	0.546898	0.140253	-1.73812	-0.616241	-0.457786	-0.456049	0.036436	0.238054	-0.117191	-1.00546	-0.374479	0.42057	-0.0621492	-0.240774
75	-0.256806	0.504482	0.149548	1.05166	1.63465	0.846257	0.859763	0.444944	-0.0977733	0.612963	0.882861	1.451	0.508796	0.358028	-0.536966	-0.225829	0.564559	0.477523	1.1572	1.25797	0.832697	0.983622	0.164349	0.23315	0.128291	0.145647	0.961355	0.388325	0.102181	0.215756	-0.662186	-0.144685	-0.870385	-0.794057	-0.301331	0.365659	-0.176608	0.274368	1.33985	0.777039	0.143676	-0.235458	-0.546542	-1.05927	0.481691	-0.462419	-0.355838	0.518899	0.944699
76	1.33796	2.36177	0.464058	0.294839	-0.0512247	0.71447	0.554747	0.781781	-0.228224	0.330336	0.365822	0.353682	0.380512	-0.19204	0.180404	-0.841168	-0.104411	-0.884675	0.779738	0.747797	0.187409	0.349699	-0.0105075	-0.316217	-0.792808	0.343379	-0.612308	0.174946	-0.693348	0.513854	0.652688	0.930082	-0.560248	-1.03129	-1.55236	-0.667548	-0.999116	-1.23785	-0.681913	0.403015	0.714484	0.407317	0.398119	-0.200522	1.13292	0.702395	0.522767	-0.286771	-0.384526
77	-0.0447181	0.202233	0.271139	0.246532	0.154164	-0.922746	-1.15265	-0.0634804	0.0884553	-0.0251615	-0.122648	0.362233	0.277082	-0.261828	-0.124054	1.06672	-0.275202	0.267399	0.594751	-0.0729627	-1.18971	-0.477434	-0.524708	-0.485767	-0.321432	0.342581	-0.0429845	0.315756	-0.400038	-0.150134	-1.12536	0.160012	-0.624125	-1.00771	-1.82294	0.0446457	0.352984	-0.098995	0.449561	-0.4766	-0.0263017	0.0199404	0.549917	0.99478	-1.86192	-1.44593	-0.929196	1.43763	-0.102116
78	-0.593467	-0.21001	-0.0840966	-0.147972	-0.766665	-0.549544	-1.01892	-1.30141	0.380967	0.174148	-0.499742	0.0915589	-0.267934	-1.26201	-1.4101	-0.860912	-1.74456	-2.47887	-1.98899	-0.99104	-1.3224	-0.987671	-0.363713	-0.446469	-1.24174	-0.767135	-0.470057	-0.506589	-0.277606	-0.392909	-1.27417	-0.215681	0.0590854	-0.956792	-0.427807	-0.723868	-0.905812	-0.407078	-0.050433	-0.588254	-0.821498	-0.354853	-0.830947	-1.1362	-0.893147	-0.511403	-0.946657	-1.3507	-0.747325
79	-0.73453	-0.788696	-0.522696	-0.330582	-0.608884	-0.170302	-0.0487274	-1.08547	-0.503928	-0.321085	-0.659157	0.216279	-0.206826	-0.973199	-0.0646722	0.817407	0.368481	-0.0200817	-0.270998	0.213528	-0.0820296	-0.413484	0.0144441	0.758316	0.612895	-0.129774	0.0992224	-0.562287	0.0242068	1.13027	0.230237	-0.0660961	-0.465841	-0.552224	1.4051	1.58245	1.39755	1.01519	0.773293	0.274897	0.0441017	1.3603	0.782984	0.823851	1.1251	0.399054	-0.192001	0.319088	1.62114
80	0.222315	0.880532	0.223002	-1.38164	-0.684823	-0.237446	-0.481169	-0.829569	0.786462	-0.422927	-0.838626	-0.28855	-0.0420274	0.0270498	0.816065	1.93768	0.657632	0.549387	1.56393	1.1228	0.461353	1.11776	0.896981	-2.09506	-0.309262	0.285266	0.165905	-0.484115	0.545936	-0.264452	-0.999117	1.37748	0.433548	0.00486196	-0.583515	0.595393	-0.286554	0.149523	-0.0427838	1.17499	-0.68265	0.357877	-0.715464	0.852915	-1.00637	0.554788	-0.577401	0.589332	-0.321134
81	-2.39557	-2.33516	-1.92721	-1.13698	-0.7337	-0.792653	-0.242182	0.512663	1.54836	0.752971	0.102801	-0.463541	-1.30384	-1.40022	-1.2297	-1.55076	-0.901862	0.270423	0.167827	-0.0778795	-0.248014	-0.318893	0.202078	-0.910966	-0.396718	-0.712976	0.634526	1.03463	2.06432	2.02355	0.870547	0.849862	0.437687	-0.74406	0.264838	1.07569	1.9862	2.28887	1.47951	0.432197	-0.351613	-0.035994	0.846735	-0.394745	-0.826434	-1.27028	-1.39928	0.0600007	1.01298
82	-0.206352	0.65835	0.54395	0.629121	0.331631	1.00705	0.114849	0.0299297	0.327275	-0.931993	-1.75471	-0.321842	0.635866	0.454358	1.50296	2.49013	1.73457	0.784775	1.38482	0.618717	0.244577	0.0138371	-0.168412	-1.22808	-0.573284	0.574939	0.708706	-0.276391	-0.111771	0.200609	-0.579409	0.40248	-0.577513	-0.601478	-0.830852	-1.36911	-0.321698	-0.903534	-0.973458	-1.82227	-1.83515	-1.55274	-0.928899	-0.124225	0.44519	0.328559	-0.0714505	0.299481	0.484207
83	-0.96723	-0.70201	-0.698966	0.0926839	0.841871	0.598117	1.01191	0.00862745	0.999403	0.45033	-0.209524	0.289652	0.776155	0.574564	0.0481838	-0.226278	-0.206172	-0.291111	-0.608982	-0.56614	1.19757	1.79098	0.855799	0.120172	-0.435183	-0.100904	-0.0494367	0.977584	1.18516	1.30794	0.176264	0.971316	0.748644	0.384529	-0.150697	0.748545	0.181413	0.747241	0.124262	-0.240544	0.663512	-0.455821	-1.90278	-1.94474	-0.347932	-0.344828	0.332131	-0.439427	0.794885
84	2.21877	1.76695	1.53772	1.86716	0.957163	0.693886	0.400347	0.744563	1.64836	2.09274	1.17927	0.929296	0.447373	1.06928	1.60488	0.92818	0.368969	1.15095	1.53953	1.39552	1.53007	2.27107	1.95855	0.808789	-0.582039	1.15012	1.50027	0.817271	0.842448	1.4141	0.559652	0.568313	0.278005	0.137719	0.748493	0.328425	-0.172639	-0.313142	0.13551	0.172839	-1.27453	-1.09339	-0.145273	-0.284961	0.497513	0.152626	0.419767	0.785221	0.835679
85	-1.02536	0.244053	0.649487	1.14057	-0.186357	-0.736349	1.35082	-0.593259	-1.1982	-0.466184	0.733995	0.900476	1.50073	-0.20859	-1.63731	0.0979399	-0.167036	0.430582	1.29291	-0.786792	-0.327835	0.367626	-1.1072	-0.87966	0.60255	-0.959869	-0.92181	0.716031	1.12985	1.36556	0.589388	-0.460209	0.322178	-0.870759	-0.472088	0.218064	-1.38047	-0.743126	-0.367347	-1.06163	-1.83953	-1.33045	0.662138	-1.155	-2.71537	-2.01266	-1.74517	-1.46149	-1.35805
86	-0.0372722	-0.04846	-1.01266	-0.481881	-0.0193175	-0.390548	1.08614	1.22329	-0.303782	0.503846	0.750113	0.15445	0.335848	-1.39551	-0.959826	0.0527959	-0.0248465	-0.102876	-1.18345	-0.0360055	0.774071	0.884187	-0.496766	0.599475	-0.0653925	-1.57665	0.119329	0.384625	0.774275	2.04016	0.910132	-0.651665	0.0705376	0.746158	-0.445097	0.243364	0.581566	-0.206526	-0.19626	-0.206605	-0.837761	0.3235	-0.619633	-1.41423	-1.69401	-1.43966	-2.5964	-1.17544	0.94076
87	2.0038	1.73698	0.20551	0.748225	1.45551	0.276236	2.10674	0.104545	-1.54844	-0.853923	-1.70519	-0.347399	0.622036	-0.386634	0.179372	0.734426	0.674208	-0.959348	-0.516823	-1.13435	-2.38394	-0.273563	0.187514	-0.14416	0.10939	-0.299448	0.398446	0.288579	0.857352	-0.625354	0.685963	-1.01987	0.514267	0.552806	-0.079733	0.559333	-0.429393	-0.604506	-1.50641	-0.0643195	-0.1208	1.04935	0.0785734	1.04192	-0.202799	0.55788	0.613927	-0.0360779	0.52064
88	-1.00418	-0.0970584	0.0307699	0.764307	0.4133	0.5043	-0.244629	-0.446642	-0.0913608	-0.0216053	-0.412162	0.00798844	1.12663	1.15893	1.66869	1.0782	1.23441	0.632053	0.311737	-0.182917	0.253431	0.599067	1.35784	1.55103	0.975515	0.290698	0.206736	-0.366768	0.0717047	-0.444232	-0.0518435	-1.03178	0.294057	0.152982	0.712134	0.993664	-0.180787	0.0174066	0.830579	0.675445	0.618187	0.866661	0.643516	0.180837	-0.0808049	-0.658983	-1.04685	-1.04638	-0.620645
89	-0.229968	0.155516	0.368112	-0.0344426	0.845703	1.01899	0.794746	0.651424	0.71831	0.744794	1.00389	1.24609	1.36737	1.56748	0.911918	0.570832	0.669995	1.13175	0.410143	-0.0321638	0.425655	0.560693	0.22256	-0.305509	-0.00712275	0.119513	0.952586	0.663906	0.171264	-0.170413	-0.886561	-0.724742	-0.674931	-0.0749531	0.514176	0.0828879	-0.860196	0.341133	0.402596	0.120668	-1.16657	-0.803293	-0.41695	-0.051086	-0.52761	0.0335087	-0.171985	-0.176487	0.021359
90	1.10968	0.310465	-0.517836	-0.740062	-0.374969	0.264561	0.243054	-0.248954	-0.480185	0.262066	0.432648	-0.111179	0.0669497	1.45048	0.410626	0.168304	0.651611	-0.26448	0.366313	-0.322831	0.533148	0.595454	-0.273462	-1.52385	-0.614078	0.382831	-0.130147	0.368051	0.75032	1.4393	0.0777681	-0.62467	-0.232115	-1.08499	-0.204077	-0.261492	-1.05685	-0.85235	0.836066	0.483539	-0.973526	-0.217271	-0.0988793	-0.112445	-0.0254672	-0.540834	-0.560956	-1.46898	-1.74061
91	0.482933	1.09145	1.07289	0.7549	0.671051	-0.0922035	0.718478	0.550435	0.522449	-0.115995	0.0399829	-0.255366	-0.71233	-2.02955	-0.940106	-0.716866	0.451697	-0.384757	0.0367285	0.0749329	-0.22967	0.0713856	-0.0995543	-1.52043	-0.0163777	0.537264	0.484678	-0.33913	-0.132033	-0.78989	0.0650048	1.59598	1.12142	1.44521	1.8639	1.13811	-0.953319	-0.980995	-0.273743	-0.305583	0.182358	0.378929	-0.0402654	1.73988	2.12095	0.517037	0.611236	0.913653	-0.551551
92	-2.44057	-1.728	-0.11463	-1.45524	-0.360693	-0.566363	-1.25099	-0.436901	-0.750436	-1.12533	0.908767	1.15815	1.52211	0.628528	-0.662164	-0.539139	-0.0486415	0.245574	-0.194997	-0.399653	0.325569	0.0521075	-0.336243	-0.843616	-1.10939	-0.925115	-0.997383	-1.12455	-0.943302	-0.708444	-0.887867	-0.999954	-1.15915	-2.02547	-2.75997	-2.21335	-1.92166	-1.26194	-0.949805	-0.740563	-0.793861	-1.86925	-2.392	-2.28318	-2.55035	-2.21431	-1.68364	-2.03193	-1.3727
93	-0.239283	0.284611	0.233476	-0.22778	-0.173144	-0.0350294	-0.59027	-0.506372	0.200492	-0.505072	-0.882978	-0.334651	-0.332891	-0.170706	0.432841	1.39177	1.84244	1.75005	1.21325	1.50084	1.59025	2.14997	1.53794	1.11193	0.681163	1.08095	0.925947	-0.262137	0.0780671	0.213607	-0.429797	0.499973	0.636392	-0.12625	-1.26986	-1.74276	-0.772537	-0.577909	-1.29791	-1.04288	-1.18061	-0.0582558	0.39872	0.839035	1.02692	0.521662	-0.0647294	1.09396	1.72101
94	1.4085	0.339877	0.638764	-0.0660573	1.30828	0.495712	-0.224948	0.121548	0.924827	-1.02027	-0.1909	-0.0350222	0.879318	0.239091	1.28276	0.442237	1.21457	1.77098	1.66494	1.11361	-0.150057	0.091468	0.0945028	0.416046	-0.349092	0.528559	0.489365	0.150557	-0.38594	1.03513	0.0332094	-0.0621002	-0.0870998	0.7047	-1.148	-0.341928	0.151036	0.411098	-0.404014	-0.524539	-0.457786	-0.73429	0.655671	1.25338	0.405358	0.14895	0.685042	1.09275	0.0767548
95	0.344249	0.228191	0.278267	1.06661	0.967788	0.0400831	-0.817446	0.247193	1.59685	1.10812	1.56974	1.36947	0.652426	-0.597393	-1.08298	0.717843	1.21143	1.68375	1.71035	0.296521	-0.928363	-0.527307	0.418396	0.103607	-0.0840799	0.205304	-0.750824	-0.0903962	0.0848846	-0.0584521	-0.291673	-1.42247	-2.32793	-1.83702	-1.07191	-0.20174	-0.217057	-0.445931	-1.41518	-1.47229	-0.930526	-1.51956	-1.59987	-0.983813	-1.00305	-0.562102	-0.580422	-1.09894	-1.37185
96	-1.64556	-0.710906	0.600113	-0.249426	0.00350198	0.272887	-0.716997	-1.12023	-0.120035	0.0605067	-0.671401	0.343056	-0.240899	-1.62378	-1.4822	-0.996174	-1.56529	-0.211723	-0.34396	-0.435718	-1.38895	-1.19493	-0.905649	-1.37949	-1.29018	-0.154113	0.367849	0.500484	-0.744836	-0.308258	0.451576	0.949887	-0.643908	0.217	-0.170173	-1.826	-2.4886	-1.02568	-2.25664	-3.21419	-1.64871	-1.22149	-2.41988	-1.21171	-0.760067	-1.80716	-2.06666	-1.76979	-2.00129
97	0.00381159	0.767352	0.812059	-0.826091	-0.422528	-0.758173	-0.928378	-0.480118	0.567162	-0.612967	-1.18442	-0.177646	-1.19123	-0.975476	-1.20268	-0.793104	-0.718333	-1.7815	-1.07106	-0.787248	-1.78159	-0.629991	-0.0287815	-0.490748	-0.828292	0.286774	-0.752894	-1.78726	-1.48843	-1.25679	-0.992594	-1.39337	-1.31261	-0.268743	0.306999	0.762567	0.874939	-0.117199	-1.27959	-0.781711	0.555589	0.057633	-1.06188	0.19629	0.197146	0.254079	-0.811338	-0.673466	-0.0472887
98	-1.30477	-1.42092	-1.77986	-1.90398	-2.49084	-2.37206	-1.24236	-1.07849	-0.803709	-1.20777	-1.17733	-0.991802	-0.65925	-0.921146	-1.00861	-0.565027	-0.74546	0.0954606	0.106277	-0.573645	-1.40653	-1.42928	-1.4438	-1.56666	-1.64767	-2.63154	-0.976646	0.206327	0.174756	-0.442506	-0.270053	0.0768537	-0.615154	-0.757851	-0.399858	-0.104655	-0.602027	-0.849744	-1.09339	-0.676609	-1.1487	-1.32333	-1.33419	-1.58747	-1.33138	-1.06931	-1.56799	-1.7389	-1.00956
99	-1.01589	-1.50244	-0.967629	-0.0287558	0.271851	-0.436181	0.654465	0.399371	0.862019	0.368648	0.398804	1.14599	0.530355	-0.0187069	0.359671	0.216468	-0.288594	-0.693317	-0.350434	-0.348565	-1.03485	-1.65483	-0.518508	-0.574953	-0.776819	-0.76317	-1.38113	-0.106112	-0.932314	1.00456	-0.988158	-0.493785	-0.841266	-1.07233	-1.46911	-0.939748	-1.25958	-0.496637	-0.498971	0.0457522	0.542128	-0.166435	-0.90981	-0.208605	0.020099	0.523123	0.639541	-0.454344	-0.851844
100	0.517787	0.555772	0.642527	0.0855833	0.635208	0.625566	1.33782	1.17123	0.437637	1.31934	1.35827	1.16071	1.07237	-0.66461	-0.679706	0.47461	-0.234217	0.523212	0.596651	0.942504	-0.182772	0.530783	-0.16282	-0.425588	-1.74557	-0.505354	0.101886	0.442934	0.0316257	-0.710411	-0.864997	-0.0711649	-0.0193057	0.269545	0.267922	0.222901	1.21422	1.32609	-0.371214	-0.400369	-2.94616	-3.33847	-1.6646	-1.90513	-1.71255	-2.77971	-2.3396	-2.18662	-2.35504
101	0.247862	-0.820661	-1.10711	-1.92526	-1.38228	0.00656899	-0.855948	-0.961037	-1.37632	-0.402901	-0.850088	0.89662	-0.935255	-1.31735	0.352286	-0.920446	-0.346971	-0.963024	-1.91439	-1.49187	-0.96185	0.0326248	0.846282	0.113945	-1.30109	0.110025	0.186204	0.954579	0.332218	-0.397907	0.985561	0.628668	0.0705679	-1.57023	-1.43098	-2.44258	-1.74685	-0.588452	-2.59031	-2.80026	-2.26538	-1.23594	-0.0522497	0.224972	0.486749	-0.633844	-0.754916	-0.391675	-0.0438068
102	-1.76598	-1.95637	-1.10127	-0.917551	-1.95759	-2.31777	-1.37835	-0.859158	-1.43298	-1.20551	-0.841422	-1.35089	-1.71736	-0.0329848	0.502832	-0.226855	-0.812872	-0.316646	-1.72445	-1.76752	-0.589811	-0.869204	-0.352882	-0.76322	-1.25964	-0.947336	-0.667284	-1.23711	-1.85174	-0.748878	-0.496065	0.240559	1.12038	0.244691	-0.162907	0.173089	-0.75623	-0.723993	0.339255	0.44235	1.35724	0.999975	0.18994	0.126161	0.569243	-0.737532	-1.01665	-0.329082	-0.053939
103	-0.666147	-0.221026	-0.856433	-0.374453	-0.824334	-0.799082	0.471235	-1.16469	0.00351116	1.88125	0.246417	0.149033	-0.585367	-0.170406	-1.47033	-0.8566	0.395359	-1.59018	-0.946316	-0.104562	0.257693	0.280253	-0.394437	-0.758019	1.08277	0.869081	-0.620665	-0.692927	-1.90616	-0.123595	-0.910605	-0.453561	-0.845913	-1.8356	-0.617504	-0.762763	0.667982	1.0847	-0.129181	0.993878	1.13705	0.966943	0.351283	0.232397	1.48857	2.5189	1.02103	0.884041	-0.826009
104	-0.866532	-0.113542	0.988113	0.515977	0.774819	0.360137	0.790592	0.0989289	0.184376	0.314785	0.0647495	1.13067	0.481746	1.42372	1.44468	0.055675	-0.184806	0.698889	-0.0220983	-0.209504	-0.122327	-1.45391	-0.358302	-0.522927	-0.915651	-0.528298	-0.672108	-0.685644	-0.731522	-1.61533	-0.950503	-1.88935	-1.08366	-0.144119	-1.28785	-0.642426	-0.61935	-1.20309	0.116492	-0.0400346	-0.471824	0.186334	0.45922	-0.129499	0.89573	-0.0322802	-0.268017	0.817195	0.494281
105	-2.17354	-2.4042	-2.27936	-1.63071	-1.56382	-2.06488	-0.0677175	0.273607	-1.01035	-2.32701	-4.20532	-2.17037	-2.28051	-1.58021	-2.57363	-3.59819	-2.90075	-2.52979	-0.44264	-0.385118	-1.41301	-2.99416	-1.82131	-2.77405	-2.36434	-2.81883	-3.58091	-2.14238	-1.28956	-1.33863	-0.568321	-0.495859	-1.95349	-2.16471	-1.61227	-0.887888	-0.770673	-1.93058	-2.69463	-0.825966	-1.46216	-1.26589	-1.16322	-1.37488	-1.55187	-1.53064	-1.24751	-0.860418	-1.74396
106	-0.652984	-0.593582	0.703699	0.169528	1.58081	0.769489	0.0613914	0.00103035	0.351	0.140527	0.501794	-0.190077	0.560945	0.863875	3.66317	0.821337	1.92795	0.261391	-0.26319	-0.489838	0.664676	-0.290281	-0.089581	0.43808	1.55176	2.50549	1.93316	2.57319	2.01252	1.77825	2.18494	2.04269	0.343769	0.3154	-0.991138	-0.317569	0.310566	0.209463	0.0890246	-0.931405	-1.18415	0.315261	0.738098	0.627285	-0.403131	-0.556386	-0.964064	-0.675134	-0.794137
107	-0.131933	0.462451	1.04395	1.1599	1.59546	1.145	1.84425	1.48088	0.317348	0.72725	0.999799	1.2068	0.0875444	0.588315	0.290672	0.408661	0.934402	0.609154	0.465684	0.694082	0.207722	0.237891	-0.0490995	-0.14296	0.256714	0.52989	-0.0184094	-0.178147	-0.534722	-0.806482	-0.992888	-1.33699	-1.59218	-0.994202	-0.297169	1.75707	1.06934	0.726752	0.424274	-0.0183291	-0.461722	-1.41517	-0.91349	0.320896	0.280891	0.34834	0.487259	0.428691	-0.225055
108	0.990363	1.18754	1.48073	0.0830995	-0.954737	1.59534	1.4341	2.29941	2.89131	2.55735	2.20479	1.35733	1.43569	1.6875	1.2196	0.656133	0.492469	-0.314993	-0.299429	-0.590995	0.813467	0.728461	-0.437913	-0.967903	0.167044	0.458076	0.491851	0.254162	-0.0601915	-1.13706	-0.276547	-0.668426	0.760556	0.684479	-0.710327	-0.762772	-0.208283	0.374204	0.324046	1.24369	0.653171	0.0385683	-0.563941	-2.65452	-1.22381	0.472916	0.444698	0.572451	-0.237659
109	-0.272996	-0.0320419	0.367635	-0.615646	-0.238939	0.148554	-0.60451	-0.896842	0.0576919	-0.0253987	-0.600851	-0.592606	0.0853193	-0.338192	-0.679937	1.03744	0.398158	-0.455453	0.230219	0.864415	0.0827845	-0.200307	0.816567	0.709946	0.375009	-0.497081	-0.932563	0.545207	1.19007	0.905757	0.541366	1.03157	-0.126224	0.0886872	-0.113443	1.19653	0.930147	0.55678	-0.543577	0.0833149	0.201293	-0.0240515	-0.179273	0.294347	0.891954	-0.227864	-0.467242	0.437681	1.38038
110	0.63964	-0.430109	-0.0867789	-0.284829	1.08574	1.13892	-0.747829	-0.370368	-0.246398	1.12907	0.592077	1.64148	1.37982	3.15113	1.31025	1.46881	1.62977	0.915059	-0.0892068	0.989426	1.73953	0.803031	-0.783289	-0.502852	0.718292	0.141515	-0.0283374	0.540223	0.030795	-0.218364	-0.433779	-0.156424	-0.00789634	-0.70303	-1.12709	-1.46439	-0.373283	-0.616071	-0.62927	-0.0868132	0.304722	-0.34399	-0.0924788	-1.2992	0.546887	0.258003	-0.689456	-1.59547	-1.13774
111	-1.04672	-0.562805	-0.454268	-0.915739	-0.676026	-0.761918	-1.14058	-0.298904	-0.589672	-0.315121	-0.266209	-0.260334	-0.403786	0.115775	-0.394191	-1.0092	-1.53746	-2.68385	-2.62117	-2.16257	-2.5221	-2.72341	-2.45904	-1.86856	-1.53837	-1.33676	-0.980667	-1.29709	-1.60634	-0.826948	0.148229	0.415913	0.648409	0.0674193	-0.774024	-0.978852	-1.19227	-1.24677	-0.965178	-1.09087	-0.839412	-0.625044	-0.160515	-1.00475	-1.30575	-1.96431	-2.3759	-2.66215	-2.22668
112	0.974119	0.148401	0.228314	0.245433	0.977547	1.20743	1.28492	1.59889	1.72216	1.74832	1.51607	2.36178	1.97875	0.882669	-0.417333	-0.587028	-1.05401	0.356131	-0.362813	0.54538	0.200119	0.752037	1.26179	0.216479	0.845206	0.588782	1.65428	1.11736	0.476058	0.817106	0.494558	0.867029	0.863086	1.2911	0.725385	0.617145	-0.356888	-0.339749	-0.461627	-0.835234	1.04498	0.50317	-0.176603	-0.0220539	-0.669328	-0.659322	0.996894	0.98713	0.914525
113	-1.03211	-1.10311	-1.1817	-0.779773	-1.23044	-1.83055	-1.53294	-1.82115	-1.45515	-0.956831	-0.819486	-1.5817	-2.02173	-1.44078	-1.59406	-2.00808	-1.78623	-0.569785	-0.522688	-1.01747	-1.13388	-0.796754	-0.823284	-1.0357	-0.729999	-0.916075	-0.662235	-0.493607	0.0296562	-0.767842	-1.09512	-0.542158	-0.699901	-0.926312	-0.12906	-0.0447407	-0.177753	-0.340495	-0.740622	-0.50223	-0.195237	-0.493262	-1.15259	-1.45657	-1.75473	-2.05572	-1.59542	-0.578662	-1.22915
114	-0.197619	0.359045	-0.183416	-0.985225	0.78632	0.52958	-0.810419	-0.0235952	-0.491899	-0.591857	-1.864	-1.8564	-1.50697	-1.81778	-0.482024	-0.851187	-0.572437	-0.893959	0.150475	0.897413	1.30686	0.468595	0.0614066	-0.0211352	0.0626556	-0.214329	-1.5929	-1.20287	-0.490064	-1.04243	0.131001	-0.184678	0.667624	1.54389	0.290433	-0.691187	-0.657964	0.884284	0.139249	0.231282	-0.11689	-0.369409	0.124739	-0.827548	-0.0957614	-0.337653	-0.622658	-0.757786	-1.48126
115	0.627158	1.10747	0.128127	-0.652273	0.22555	0.649533	0.838184	0.765444	1.23382	1.29311	0.287243	-0.335391	-0.405756	0.253039	0.912279	1.01799	1.1784	0.939062	1.08577	0.503658	0.842788	1.92466	1.37008	1.06303	1.23169	1.75845	1.60608	0.92897	1.70628	2.817	1.70476	1.15973	1.3417	1.22909	1.04189	0.595759	0.651151	-0.345924	-0.396728	-0.642169	-0.392419	-0.0568837	0.478815	0.810849	0.291785	-0.451515	-0.674895	0.00109939	-0.630287
116	-4.18326	-2.66337	-1.37846	0.15863	0.0847219	-1.02042	0.0638316	-0.574531	-1.37215	-0.918678	0.146264	0.107041	0.309484	1.22102	1.98871	0.876496	0.869742	-0.109363	-0.818579	-0.614618	-0.889008	-0.545588	1.4628	0.714836	0.571349	1.13768	1.29088	-0.890984	-1.62831	-2.59142	-1.53357	-0.837489	-0.397026	1.18385	0.531348	0.771725	-0.122546	-0.0783585	-0.892694	-0.409859	0.15889	0.388225	-0.429063	-1.0791	-1.5481	-0.527808	0.228946	-0.527775	-0.436922
117	-0.343464	0.93361	1.36723	1.51005	-0.381554	-0.61701	-0.523511	0.338027	0.30305	2.6293	3.03507	1.30847	2.22783	1.14634	1.84037	0.4098	2.05167	1.05552	0.265897	-0.212995	-0.00156213	1.04622	1.62488	1.81978	-0.0155661	-1.30776	-0.234631	0.993534	1.12395	1.39707	2.06087	1.28569	-0.0953576	-1.45883	0.345117	1.13888	1.29531	0.0430809	-1.35197	-0.879998	-0.166128	1.68892	0.494635	0.695569	0.139069	0.745088	-0.515413	-0.635585	-1.30342
118	-2.73258	-2.0008	-0.793448	-1.21995	-0.981929	-1.24921	-2.30314	-0.498437	0.568027	0.151844	0.926988	1.85846	0.241764	-0.0867533	-0.296923	-0.721685	-0.316959	0.171055	0.453255	0.973386	1.29708	0.679841	1.47432	1.57355	1.62545	1.55509	0.184045	0.447938	-0.354424	-1.01073	-1.38563	0.427393	-0.805076	-0.196273	0.134891	0.498647	1.33036	0.536949	0.141019	1.33798	1.60463	0.527719	-0.0207274	-0.17788	-1.06339	0.318393	1.75329	0.595964	0.841013
119	1.31801	0.905216	1.62258	1.79046	1.44579	1.37009	0.889806	1.49835	0.282987	-0.120887	-0.622338	0.648846	0.127851	-0.126081	-0.0261535	-0.23043	-0.486006	0.605194	1.64571	2.0336	1.84078	2.8527	2.40932	2.02872	1.77514	0.85461	-0.264409	0.708039	0.781535	0.628066	0.252224	0.266993	-0.204467	-0.589405	0.199008	0.0886107	-0.455599	-0.570174	-0.784851	0.0272987	1.0765	0.71085	0.203065	0.12987	0.470791	0.527476	0.372112	0.287453	1.17619
120	-1.98246	-1.45477	-0.587994	-0.983095	-0.497509	-0.527711	-1.22354	-2.24227	-1.11266	0.838683	0.0324456	-0.284452	-0.412892	0.125599	-1.15702	-0.238818	1.15574	1.29123	1.10335	0.60081	-0.134934	-0.884426	-0.53462	0.821457	1.32313	-0.237076	0.23688	0.762985	0.0709908	0.05567	0.298469	0.70767	1.12731	1.96251	1.7311	-0.859822	-0.734935	0.078587	0.792923	0.292287	1.06142	0.320293	-2.31614	-3.78631	-2.89426	-2.51594	-0.912814	-0.24113	0.847527
121	-2.38689	-1.81342	-0.543963	-0.0251342	-0.373021	-0.462302	-0.737505	0.0276812	0.559825	0.0294497	-1.02369	-0.631824	0.377657	-0.0531778	-0.70328	-0.787507	-0.103211	-0.159851	-0.502094	-0.194231	-0.372638	-1.87612	-2.06511	-1.00806	-0.407051	-1.48848	-1.12158	-0.129106	-0.998789	-0.95781	0.697433	0.0634292	-0.629449	-1.20792	-0.415108	-0.724335	-1.31829	-1.18224	-0.00635032	-0.193778	-0.526548	-0.57691	-0.75528	-0.78206	-1.01512	-0.720574	-0.441257	-0.55594	-0.933423
122	-0.432504	1.37785	0.816652	-1.59156	-0.733413	-2.17102	-0.716334	-1.06225	1.68552	0.0960776	-0.182701	-1.31426	-0.350284	-0.126072	-0.135752	-1.02255	-1.19787	-0.265235	-0.0822273	1.23698	-0.36102	0.0287021	-1.3108	-1.31294	-2.41145	-0.559826	-0.196258	1.40013	-0.239223	-0.268762	-1.07766	-0.220359	0.289994	1.42291	2.02718	0.548618	0.889702	-0.167827	-0.843621	0.116655	0.219165	0.527932	-0.557469	-0.265413	0.390979	0.576036	-0.822994	-0.236912	0.632795
123	-1.0221	-1.54055	-0.343565	-0.486813	1.3742	0.816537	0.434087	0.19595	-0.265838	-0.193035	-0.541968	-0.116355	0.385552	-0.49347	-0.115367	-1.12969	-0.410381	0.147812	0.0141377	0.802747	-0.394674	-0.903048	0.168253	-0.0961496	-0.209822	1.76276	0.199175	-0.403241	-1.17294	-0.845492	-0.28707	0.139916	-0.741892	-1.38595	-0.110832	0.26836	0.160775	0.342782	-0.108042	-0.466203	-0.850333	-0.406805	-1.62595	-2.9055	-1.47208	-1.29725	-0.452477	0.139049	-1.03998
124	-0.844317	-0.181301	1.09847	0.289446	0.528254	0.395228	0.0703322	-0.651307	-0.814494	-0.981066	1.01349	-0.689802	-0.436963	-0.430523	0.00794895	0.510647	0.401858	-0.116268	-0.759401	-1.55743	-1.44762	-1.17692	-0.537631	0.0880555	1.01983	0.769006	-0.424724	-0.869194	-2.06273	-1.09594	-2.05191	-1.89011	-2.22408	-1.19953	-1.72175	0.26555	-1.424	-0.14738	-0.95853	0.16486	-0.673388	-0.781392	-1.09928	0.111325	0.578222	0.603906	-0.0503184	-0.379779	-0.152126
125	1.46739	2.18439	1.24406	0.871666	1.54392	2.65562	2.56989	0.857396	1.5379	2.71881	1.5827	1.70689	0.670425	1.02556	1.74487	1.80424	1.30241	2.08023	1.98795	1.67077	2.07835	1.7862	-0.072885	1.12483	1.21237	1.04285	0.164916	-0.45745	-0.858735	-0.0546801	1.16227	0.671181	1.00114	0.975998	0.0856261	0.243599	0.872077	1.9907	1.15654	1.34194	1.78886	1.42885	1.46803	2.71575	2.98947	1.12593	0.808428	1.34409	0.948866
126	-1.02427	-0.533496	-0.645278	-0.215247	0.194569	-1.90255	-0.751705	0.329172	0.423953	0.15036	0.381431	-0.158263	0.621589	2.19741	1.37682	2.80704	1.9573	0.233812	0.164788	0.275743	-1.40516	-0.661188	0.327718	-0.769675	-0.680491	-1.05171	-0.855602	-0.339253	1.76281	0.767538	-0.564686	0.723518	-1.23495	-2.33865	-0.575762	-0.116888	-0.339518	-0.125152	0.511819	-1.08736	-0.295205	1.35486	0.432601	-1.62791	-0.160402	-1.43521	-0.993192	-0.134608	-1.2607
127	-1.85551	-2.1875	-1.4752	0.325196	0.999814	0.15805	0.054903	1.12683	0.350747	-0.370324	0.355101	0.206459	-0.034956	1.38286	1.66794	-0.143908	-0.15236	0.421279	0.285221	0.258298	1.02405	1.49673	1.11872	0.434396	0.327425	0.988957	1.09403	0.921327	0.690974	1.0945	-0.472692	-1.59704	-0.791781	0.721154	-0.697794	-1.16866	-1.03389	0.371915	-0.345427	-0.864398	-2.09955	-1.16925	-0.485978	-1.30837	-2.31007	-1.5179	-1.10234	-1.75406	-1.62183
128	0.919128	0.879255	1.31049	0.797388	0.458878	0.468145	0.345154	-0.046186	-0.215415	-0.592881	-0.209541	-0.985293	-0.705643	0.192328	-0.159194	-0.940224	-0.0867999	0.554919	0.110052	0.151887	-0.53761	-1.16013	-0.64369	0.601915	-0.230731	1.08156	0.749708	0.460977	0.545991	0.713537	-0.103724	0.0761652	0.246358	1.99463	1.93437	1.29742	1.00032	0.280551	-0.405805	0.957671	1.57377	1.20824	1.5176	1.97155	0.548266	0.27284	0.331471	-0.211178	1.12266
129	0.253023	0.861413	0.0178937	-2.03617	-1.0233	-0.410824	0.686604	0.488541	-0.609518	-1.48386	-1.74114	-2.15712	0.0758245	0.804389	0.249473	-0.0502281	-0.00520457	0.877357	2.13215	1.93619	0.807193	0.0930085	0.0381091	0.422403	-0.0437884	-0.288394	-0.717453	-0.664204	-0.903895	-1.07864	-1.43866	-0.689639	0.445828	-0.0585722	-0.330237	-0.203893	0.951572	0.626203	0.620461	0.681337	0.164798	0.71031	0.386604	0.645898	1.32538	1.26438	0.752737	0.890539	-0.110332
130	0.688939	0.81772	0.203205	0.37937	0.773439	0.803149	1.32719	1.81722	2.88766	2.89177	3.25186	1.76397	1.35478	0.51886	0.219333	0.542226	1.05433	0.975078	0.622989	0.157772	0.0193213	0.152661	-0.289104	-0.0487246	0.755653	0.523298	-0.0863446	0.172071	0.336897	0.228345	0.399245	0.551378	0.0816072	0.299279	0.137101	0.443722	0.0818172	0.162613	-0.100557	0.166652	0.915396	0.708546	-0.379718	-0.570707	-0.341676	-0.518427	-0.348453	-0.0481943	0.726505
131	-0.0372154	0.424993	0.181773	0.55306	1.91469	1.80669	1.89029	0.30418	-0.539565	0.752426	1.43714	1.31572	1.17638	0.206258	0.0878885	0.436256	0.294061	0.671578	0.595897	-0.722992	-1.24763	-1.76526	-0.952184	-0.671003	-0.951815	-1.6285	-1.81024	-1.2586	-0.637908	-1.49531	-1.50876	-1.18892	-1.31503	-0.0632476	-0.0770381	0.240703	-0.416903	-1.07743	-1.31023	-0.000197616	1.2786	-0.174659	-0.076601	0.547519	0.605584	0.713797	0.118729	0.0846174	0.162314
132	0.809531	1.286	1.80895	1.52557	0.189295	-0.148884	0.87479	0.13795	0.560396	1.88102	2.07858	0.95872	0.221101	-0.201183	0.234733	0.557923	-0.973782	-1.95062	-1.62338	-0.830586	-0.461181	-0.228251	-0.226762	-0.422296	-0.18751	-1.42608	-1.68145	-0.756806	-0.11692	-0.0377594	0.212422	0.59802	-0.44096	-0.442033	-0.43556	-1.07603	-1.38244	-0.671169	0.205769	1.55583	1.50118	0.275628	-0.3513	-0.0594192	1.87749	0.227365	-3.15335	-2.5224	-0.00580228
133	1.33624	1.22075	1.66341	1.48812	0.97133	1.60478	0.858863	0.911735	0.968526	1.51748	1.23715	0.557551	0.922799	0.701808	0.334213	0.534689	1.10235	0.253305	0.182693	0.228908	0.426958	0.26937	0.295719	1.15504	0.381141	0.668149	0.0988917	-0.548443	-0.697245	-1.13013	-1.31014	-0.956265	-1.29839	-1.28589	-0.835167	-1.07019	-1.40648	-1.49482	-1.66659	-1.31546	-1.39591	-1.53109	-1.19965	-1.08089	-0.100729	-0.319502	-0.848885	-0.206006	0.0481133
134	-1.61364	-1.44663	-0.653431	-0.353972	0.123957	-0.112653	-0.509007	-0.514175	-0.517	-1.45376	-1.50004	-1.51654	-1.51451	-1.80769	-2.16715	-2.45534	-2.00723	-1.71646	-1.7581	-2.56413	-2.92035	-2.24086	-1.8355	-1.55927	-0.932171	-0.541837	-0.668114	0.124848	-0.254975	-0.176087	-0.401745	-0.334658	-0.327204	0.368902	0.307551	-0.408028	-0.470146	-0.445556	0.0712869	0.391676	0.265985	0.965497	-0.273868	-0.370253	-0.864662	-1.81845	-1.63482	-2.24477	-1.48833
135	-0.442451	0.459902	1.41877	0.854001	1.29879	-0.0928469	0.810891	1.80247	0.637796	0.691481	-0.748748	-0.0942678	0.449851	0.647146	1.57033	1.23067	-0.439099	0.78675	1.19125	0.701284	1.27543	0.629331	-0.425251	0.829284	2.43577	2.65751	2.00596	0.963687	1.47852	1.8783	2.14542	2.01386	0.783663	0.679786	2.33264	0.974908	0.781819	-0.331922	0.744828	1.87931	2.09822	1.81303	1.81194	1.4016	1.02736	0.139107	1.45605	1.05201	2.18475
136	2.64398	2.11144	0.795416	0.583095	0.0442775	0.126666	0.0701007	-0.493158	-0.0976138	0.114237	-0.31754	-0.545997	-0.319441	-0.190461	-0.0331927	1.18342	0.830371	-0.94239	-2.10273	-1.81982	-1.32192	-1.03471	-0.679605	-0.791967	-0.787491	0.181321	0.0424137	-0.466995	0.154387	0.460271	-0.503721	0.0893537	0.147415	0.328983	1.18726	1.24848	-0.234008	-1.83323	-1.08714	-1.00923	-0.0491379	-0.245187	0.306025	0.26398	-1.04479	-1.52482	-1.17027	-0.687131	-1.16784
137	-0.685269	-0.419894	-0.250431	-0.865866	-0.506102	-0.0508136	0.167356	-0.35409	-1.06397	-1.38988	0.0303627	1.0153	-0.36817	-1.10805	-1.51972	-0.491818	-1.23679	-0.531201	0.621553	1.26065	0.664919	0.759027	0.499884	0.606085	0.322761	-1.26195	-1.60307	-0.608923	-0.0593392	-0.082794	0.449191	-0.212765	-0.362966	-0.00484254	-0.841843	-1.68365	-1.19253	-0.640087	-0.660763	0.212668	0.319799	0.553091	0.954051	1.01955	0.729148	0.605272	-0.0631503	-0.932474	-1.8445
138	-0.925708	-0.336654	-0.575432	-0.318858	0.470586	0.869657	1.33258	2.0257	1.71205	1.20681	1.2276	1.02983	0.906636	0.671559	0.909902	1.2563	0.886667	0.953164	1.98146	1.60811	1.67731	1.38044	1.44895	1.61222	0.985683	1.118	0.683846	0.945818	0.446514	0.200427	-0.523591	0.315363	-0.852449	-0.464862	-0.572028	-1.13941	-0.0458474	0.194613	-0.365442	-0.0612636	0.547102	0.192928	0.295114	0.0529069	-0.0111914	-0.341393	0.217737	-0.808908	-1.42585
139	0.31069	0.0874976	0.129801	1.15403	1.4308	1.3117	-0.218657	-0.602281	-0.768972	-0.784477	-1.6737	-1.92115	-0.753828	-1.49437	-1.04014	0.00130625	0.18927	0.349776	-0.4121	-0.175677	0.179905	0.8668	2.38491	0.951739	0.832501	0.519201	0.703763	0.414259	-0.260273	-0.347245	-1.09032	-1.28443	-1.09648	-0.624209	0.274669	0.164008	0.575895	0.327104	0.726537	1.13325	0.505231	0.530203	0.222455	1.45813	0.636279	0.406683	0.420249	-0.109573	-0.408999
140	-1.00255	-1.31746	-1.16265	-0.772717	-0.791081	0.320275	-1.25957	-1.04376	-1.54	-1.19445	-0.501695	0.828506	0.309767	-1.09363	-0.756776	-0.971823	-0.769663	-1.32482	-0.0564563	0.173477	-0.943518	-1.46874	-1.32726	0.292153	-0.0896377	0.164478	-0.0201431	-0.0822656	-0.389948	-2.24703	-0.220586	-0.586724	-0.533728	-2.30468	-2.0746	-1.79144	-1.73495	-0.388578	0.181878	-1.74632	-1.19217	0.111272	0.00533889	0.668763	0.608828	0.061667	0.227604	-0.538477	-1.91799
141	0.304735	0.28282	1.76229	0.925384	1.33833	0.975213	0.352104	0.429437	1.4933	1.55391	-0.288689	0.327113	-0.922941	-0.737835	0.431344	0.131355	-0.246157	-0.652326	-1.52202	0.0754368	1.02776	0.349143	0.138094	0.818516	0.257094	1.77675	3.21424	2.28241	1.92517	2.49555	0.842421	1.14343	0.0368345	-0.10016	-0.140264	-0.0845785	-0.0879958	0.292902	0.317904	-0.564746	-0.0667202	0.853484	0.20007	0.0198277	0.945529	-0.952395	-1.1579	0.133855	-1.57163
142	1.65747	1.54569	1.62508	1.95908	1.87955	0.706613	0.747722	-0.00971633	0.600185	0.803595	0.676962	1.09729	2.17328	1.11902	0.24986	0.817819	0.515209	1.26099	0.372455	0.800622	0.708069	0.61461	0.768186	0.782228	0.836604	-0.123231	0.469059	-0.0267768	0.776796	1.27269	1.46656	1.50835	2.06462	1.63437	0.982588	0.932847	-0.625971	-0.375021	-0.344495	-0.314664	-1.16441	-0.644477	-0.732584	-0.120712	-0.46724	-0.137431	-1.09301	-0.479116	-0.489939
143	-0.918299	-1.31508	-1.1318	-2.04512	-1.27073	-0.442133	-0.771538	-1.29517	-2.20974	-2.18093	-0.679491	-1.17588	-1.33075	-0.306307	-0.34872	-0.13214	0.41323	0.937664	-0.0715875	0.130833	0.0816976	0.889953	0.533454	-1.01428	-2.96311	-1.55555	-1.43006	-1.71331	-1.06386	-0.464283	-1.40943	-0.884076	-0.462891	-1.24497	-0.8045	1.00308	0.772116	0.859323	1.15894	-0.794431	-2.90367	-2.17672	-1.43574	0.165207	0.35055	1.58887	1.10976	-0.37957	-0.886317
144	1.53301	0.963813	0.264783	0.261357	0.262908	0.362575	0.943212	1.23126	1.77512	1.24501	0.876403	0.907619	1.2234	1.01627	0.812118	1.20803	0.523582	0.563875	0.422961	0.19902	-1.37306	-1.44808	-0.0928273	2.03715	0.751868	0.204691	1.43568	1.35382	0.405329	-0.315559	0.32444	0.366277	-0.0475144	-0.37858	-0.650851	1.33557	-0.116687	-1.04877	-0.0472026	0.0446611	0.10527	-0.444802	-0.193254	0.859192	0.514079	-0.277977	-0.142869	0.636208	0.531756
145	0.738367	0.91573	1.31948	0.961244	1.20893	0.927604	0.790173	1.25248	0.843255	0.735067	0.546873	0.36851	-0.213531	-0.0411624	-0.0198854	0.852426	0.0742958	-0.195117	0.510593	-0.639307	-0.0692573	0.0282893	0.221571	0.37091	0.656942	0.570815	-0.411607	-0.658754	-0.170055	-0.239593	-0.59162	-0.942551	-0.16184	0.240832	1.01858	0.51458	0.500381	0.0235575	0.414787	1.25384	0.154191	0.175414	0.799878	0.187706	0.379549	-0.508554	0.875453	0.602955	0.896518
146	-1.4318	-2.16261	-1.46273	-1.4792	-1.93664	-1.6619	-0.59078	0.244676	-0.62648	1.20972	-0.226363	-0.11872	-0.401558	-1.37139	-1.8502	-0.797343	-1.0016	-0.779011	-0.409436	-0.828795	-0.882335	-0.982285	-1.86884	-1.13238	-0.346666	-0.803988	-0.358943	-0.310639	0.579473	0.113131	0.588003	0.435236	0.468512	1.36972	1.12464	0.369297	0.49059	-0.286523	-1.07583	-0.344109	-1.47293	-2.31962	-0.884503	-1.09638	-1.90984	-1.27068	-1.79212	-2.10125	-1.20764
147	-0.953346	-0.468033	0.220358	0.631708	0.944803	0.834448	-0.764989	-1.73696	0.50173	-0.119231	0.0449466	0.468837	-1.45297	-1.77669	-0.107949	0.776116	2.08463	2.01499	1.36333	0.165718	1.06356	0.979557	0.130956	0.216106	0.710263	0.653138	1.07964	0.920847	-0.550483	0.0523621	2.11189	1.39223	-0.415166	-1.97835	-1.75527	-0.0752518	-0.102666	-0.658398	-0.421499	-0.371101	0.630215	1.24414	-0.00951399	-1.58999	-2.14649	-0.1017	1.16142	1.20113	0.622026
148	1.09297	1.19521	-0.0698793	-0.191718	1.36064	1.66809	1.65709	2.01536	1.55847	1.3649	-0.0825495	-0.00814918	0.123596	0.210938	0.273626	0.439348	0.93933	1.6185	0.68306	0.628946	0.220273	0.651853	0.430454	-0.873007	-0.125338	-0.148613	-0.134343	-0.757878	-0.556939	-0.339751	-0.251581	-0.0534755	-0.833386	-0.396051	0.461753	0.764554	0.319208	0.00778035	-0.0121544	-1.11053	-0.617935	1.07543	1.50055	1.2894	1.12727	0.76238	1.39891	0.901865	-0.630564
149	-0.603105	-1.25428	-1.45884	-1.47909	-1.37152	-1.52672	-1.13861	-1.12095	-1.39179	-1.8789	-1.37499	-1.49994	-0.944445	-0.936291	-1.00699	-0.650308	-1.27136	-1.40426	-1.27592	-1.83992	-0.996024	-1.8258	-0.993769	-1.236	-0.852875	-1.0059	-1.12007	-1.96786	-2.35764	-1.75985	-1.10022	-1.58506	-1.49728	-2.04182	-1.43563	-2.04317	-1.85278	-1.58918	-2.09173	-0.868748	-0.574791	0.235521	-0.239187	0.588159	-0.494232	-0.162968	-0.369811	0.28737	0.0540145
150	0.856506	0.0977647	-0.711494	0.047212	-1.1654	-0.218609	0.986344	-0.133262	1.31248	-0.859216	-1.07942	-0.808312	-1.25217	-1.12958	-0.436947	1.10743	-0.565727	1.20383	0.464333	0.264268	0.00827387	-1.00044	-0.111051	-2.79855	-1.90235	-2.80251	-1.98945	-1.57395	-1.44395	-0.449364	-2.16722	-0.972112	-1.84462	-1.68467	-0.943548	-3.02303	-1.34252	-2.11372	-1.02775	-1.56101	-1.08007	-0.578885	-0.356293	0.486002	0.598744	0.0689682	-1.18672	-0.981224	-0.214368
151	0.762032	0.77253	0.263834	0.132705	0.77445	0.37214	0.348628	1.31087	2.50232	1.31652	1.48783	1.24412	1.55016	1.48293	1.35472	0.405976	0.543189	1.1724	0.343757	-1.52218	-1.63312	-0.292774	0.91155	1.09683	0.974358	0.908117	0.910447	1.52503	2.06433	2.02635	1.02401	-0.0651883	0.169355	0.228527	-0.874361	-1.12641	-1.81884	-1.98855	-1.10773	-1.03296	-0.166237	0.0622444	-0.591337	0.40329	1.66667	0.973645	0.268761	0.387614	0.295738
152	-2.70512	-2.21233	-1.95719	-2.03727	-1.82607	-1.54954	-1.87116	-1.48002	0.0195516	0.0696323	-0.487984	-0.418024	-1.59357	-2.62539	-2.61513	-1.98329	-2.36515	-2.39674	-2.89369	-2.83156	-2.56009	-1.25144	-1.00512	-1.91789	-1.7407	-0.967899	-0.46515	-0.825816	-1.54422	-2.13881	-1.10215	-1.35468	-1.92119	-1.90395	-1.8037	-1.18515	-1.31595	-1.92905	-1.96212	-0.637956	-0.719201	-1.76152	-1.70124	-1.46303	-1.35401	-0.610795	-0.177903	0.11533	0.437653
153	0.0295357	0.951675	2.24597	3.2992	3.45963	2.05686	1.87569	1.94113	2.23828	1.90509	1.93481	3.08171	2.02267	1.55567	1.83096	2.91777	1.97665	1.2543	1.10909	0.484149	0.911626	0.161192	1.6417	0.387004	2.34624	1.59216	2.19177	0.299419	0.239191	0.202987	1.6842	1.47677	0.917709	1.20953	0.915056	1.7759	0.816196	0.397988	-0.769184	-0.65112	-0.232849	-0.21736	0.445918	0.967222	0.78235	-0.0492513	0.478099	0.150261	0.845637
154	-0.256953	0.208661	-0.269925	0.638537	1.25435	0.724573	-0.627243	-0.597201	-0.0987924	-1.4347	0.229067	0.109869	-0.673832	-0.781443	-1.84178	-0.167819	-0.173658	1.39652	0.923618	1.38871	-0.174169	-0.114822	-0.204596	-0.929557	-0.451019	-0.801526	-2.01644	-1.33363	-0.459237	0.578508	0.940438	-0.7092	-0.0977878	1.5276	-0.127235	-0.987352	-0.937068	0.233839	-0.559917	-0.894321	-0.444549	-0.392009	-0.712868	-1.74141	-0.774161	-0.536967	-0.340412	-0.700603	-0.178228
155	0.241752	0.570193	0.802583	-0.0383163	0.452017	-0.0751241	-1.05285	-0.9892	0.597873	0.898954	1.20324	0.547818	0.480247	0.682949	0.483946	1.29366	0.74767	-0.891922	-0.0066717	-0.115816	1.33979	0.845162	-0.0122128	0.485084	0.0917843	0.136348	1.34705	-0.0862405	-0.0149591	0.339384	1.26672	0.760379	0.826622	0.620045	0.379906	0.0825954	-1.00268	-0.891505	-0.743165	-0.324842	-0.737578	-0.919081	-1.52365	-0.957083	-0.473267	-0.588871	-0.477609	0.161947	0.106757
156	0.336701	0.685366	1.33429	1.50553	0.945665	0.831209	1.63663	1.91652	0.947845	0.11976	0.70593	-0.134101	-0.437195	0.607207	1.34503	1.24642	1.60824	2.0948	1.8107	0.976719	0.170791	-0.138889	-0.0419905	0.453541	0.373012	0.578643	1.13421	0.546491	0.679325	0.375919	-0.17317	-0.0986606	0.559382	1.32561	-0.214438	0.209775	0.935744	0.867485	1.28019	0.886438	1.87543	1.05664	0.872437	-0.167932	0.200387	1.00097	0.584139	0.783681	0.410711
157	-2.17103	-0.925837	-0.463295	-0.470672	0.087209	0.0307962	0.467251	0.0378835	-2.14598	-1.3798	-0.750927	0.0163061	-0.0769186	-0.593642	-0.9827	-0.637326	-0.884608	0.459256	0.0460207	-0.178377	-0.486967	0.82552	1.03019	-0.00424258	-2.04271	-1.30737	-1.2411	-0.654671	-2.47022	-1.05727	-3.00022	-0.725634	-1.32063	-1.46516	-0.34318	-0.782907	0.0923224	-0.532398	-0.106765	-0.729261	-0.780709	-1.09646	0.0541718	-0.592569	-1.17225	-1.35549	-0.47534	-1.33235	-1.2806
158	-2.08048	-1.11044	-1.53383	-0.796124	-1.21786	-0.918344	-0.368313	0.538033	1.45003	1.25441	1.4951	1.56426	1.15563	1.62626	1.77985	0.760253	1.54148	1.35226	1.7147	1.88883	1.74077	-0.734229	-0.127136	-0.6439	-0.232219	0.0016819	0.441853	-0.804583	-1.38898	-0.565703	-1.34368	-1.59617	-0.46174	-0.441148	-0.22743	0.114385	-0.712885	-0.759065	0.176338	-0.00469223	-0.753475	-1.23102	-0.822303	-0.769007	-1.13988	-0.967912	-0.718195	-1.31658	0.265809
159	-0.2264	-0.0362439	0.385599	0.939494	1.43693	0.67405	1.06333	0.419196	-0.149448	-0.126617	-0.136326	-0.0290241	-0.844266	-0.687706	-0.742036	-0.659367	-0.781132	-0.707084	0.573919	0.791513	0.84522	0.623622	0.865322	0.576338	-0.0259523	0.453872	0.127297	-0.324307	-0.517376	-0.314272	-0.648627	-0.340185	0.832242	0.391789	-0.406711	-0.471072	-0.92095	-0.132421	-0.0530052	0.599173	0.598938	0.797558	0.656354	0.623105	0.429398	0.641407	1.10215	0.890874	1.11153
160	-0.300542	0.336788	0.584564	0.547944	0.743276	0.355734	0.301013	0.773048	0.499729	0.732278	0.00251683	0.395575	0.571242	0.733757	1.05437	1.21991	2.01812	1.87108	1.99414	2.24932	2.14081	1.78478	1.56781	1.70606	1.32222	1.28787	1.71188	1.50851	1.5984	1.27246	2.4036	1.40124	0.794559	0.389399	-0.0840992	0.252638	1.25284	2.90695	2.00048	2.24345	1.27253	1.61317	0.548774	1.20298	0.667836	1.33559	0.62825	1.30245	0.480543
161	-1.77887	-1.35224	-1.07183	-1.05013	-1.70932	0.188074	-0.0758566	-0.90089	-0.792154	-0.440092	0.351346	-0.0354171	-0.505018	-1.46766	0.573254	1.21329	-1.16644	-1.12323	-0.0246137	-0.7203	-1.88214	-2.61954	-2.1843	-1.48693	-2.49275	-2.41368	-0.773398	-1.09919	-1.6833	-0.76478	0.427514	-1.18234	-0.206755	0.248103	-0.771317	0.0147675	0.230422	0.712648	0.329983	0.0227342	-1.48383	-1.7845	-1.35355	-0.122611	0.151406	-1.2229	-0.559949	-1.20288	-0.3258
162	-1.77218	-0.871291	-0.882709	0.0393908	0.307135	-0.962413	-0.905753	-0.0144168	-0.396177	-0.379969	0.0957373	0.351374	0.0405217	0.264779	0.44338	0.615505	0.707398	0.176215	0.41605	-0.738638	-0.758762	-0.831225	-1.08271	-1.88176	-0.146801	-0.0247341	-0.450813	-1.27566	-0.45067	0.0697893	-0.0583578	-0.101863	-0.361281	-1.08518	-0.658111	-1.83082	-0.92085	-0.766322	0.514606	0.0673972	-0.288883	-0.0388317	0.790854	0.845492	-0.335534	0.773291	1.03553	0.685755	-0.115566
163	-0.815253	-1.35009	-0.878559	-0.540928	0.139089	0.269179	1.38734	0.240374	0.837307	-0.569718	-0.154794	0.357289	-0.984473	-0.89105	-1.05125	-0.960651	0.384251	-0.53755	-0.618405	-0.573093	0.00219576	1.00696	0.499235	-0.892969	-0.131015	-0.606319	-0.632485	-0.862479	-0.732605	-1.38173	-1.11509	-0.940801	-1.04453	-1.32739	-0.320965	-0.319106	0.529276	-0.839545	1.46462	2.88295	2.07254	2.39453	0.352497	1.7554	1.72409	1.38768	1.658	2.17118	2.54991
164	-1.21514	-0.938702	-1.45145	-1.71686	-1.45149	-0.889267	-0.409541	-0.0231346	-0.190866	-1.06717	0.127175	0.883006	0.800604	0.216155	-0.385599	-0.479913	-0.598709	-0.761372	-0.881713	-1.32938	-1.36214	-0.662968	-0.319751	-0.418419	-0.422431	-0.0815721	-0.4322	-0.550136	-0.461473	-0.763982	-0.664658	-0.838095	-0.586891	-0.416288	-0.306229	-0.358396	-0.316313	-0.609112	-0.965672	-0.60153	-0.321028	-0.483108	-1.09285	-1.20609	-0.937462	-0.440154	-0.700724	-0.990745	-1.27322
165	2.50123	2.47694	3.61136	2.55729	0.625774	0.806054	0.269289	-0.113827	-0.348697	0.187276	0.43286	0.704918	-0.345882	0.227618	0.523571	-0.125471	0.582675	0.264414	0.374661	0.763958	0.848582	1.10365	0.0956641	0.588524	-0.299226	0.459334	0.179808	0.639169	0.372479	0.521963	0.302017	-0.793438	0.284022	0.425218	0.635288	1.38551	0.912168	1.53544	1.91231	0.772463	0.995247	2.35007	0.846936	0.063728	0.897667	1.13496	0.60919	0.164191	0.225118
166	-1.33545	-0.953107	-0.260371	-0.207933	0.278155	-0.406248	-0.820099	-0.268716	0.283139	0.000291681	-0.608956	-0.181716	0.36823	0.0979986	-0.397063	-0.547059	-0.49646	-0.913679	-0.898785	-0.824331	-0.566293	-0.883507	-0.477694	-0.596318	-0.0467477	0.166116	-0.615843	-0.225976	-0.902072	-0.523621	-0.439092	0.0373312	0.116656	0.14639	0.145267	0.651805	0.981348	0.779961	0.247126	0.485123	0.260496	-0.128459	-0.0933295	-0.055449	-0.114509	-0.893207	-0.977925	-0.17149	0.748726
167	-0.139905	-0.245801	-0.486329	-0.121763	-1.00548	-0.249829	-1.32116	-0.619438	-1.83925	-1.02731	0.0465599	0.267693	-0.182324	0.385733	0.0818649	-0.242623	0.433565	-0.754877	-0.0593151	-0.427929	0.301849	-0.402737	-0.617652	0.0970829	-0.0489142	-0.305785	-0.157635	-1.37284	-1.0446	-0.440843	-0.315363	-1.03062	-1.19299	-0.323259	-0.480392	0.283829	1.48671	1.37355	-0.362187	-1.22468	-0.304856	-0.997182	-0.64723	-0.687472	-0.388626	-1.6966	-0.662247	0.839523	0.914726
168	-1.15241	-0.760227	0.507432	-0.030797	-0.842889	-0.114837	0.267451	0.224962	-0.080527	-0.800409	-0.36093	-0.710299	-1.01287	-0.745092	-0.283129	0.139058	-0.0692529	-0.405369	-0.825723	0.060651	-0.0871315	0.41552	0.203271	0.309533	0.891165	0.906969	0.377192	0.771317	1.3649	1.33475	0.387894	0.446301	0.0384685	-0.700971	-0.265328	-0.215348	-0.374977	-0.407542	-0.450069	-0.345174	-0.50485	-1.03439	-0.910162	-0.430969	-0.868615	-1.00384	0.526375	0.567767	-0.0985094
169	-1.73421	-1.18048	-0.935975	-0.627858	-0.389751	0.788015	1.45624	0.0562725	1.07797	-0.300423	0.0504998	0.601863	-0.545518	0.39957	-0.177332	0.00890649	0.879639	0.180523	-0.849825	-0.374125	-1.35011	-0.554665	-1.2851	-1.18803	0.175231	1.27386	1.68593	0.651802	0.250671	1.1398	-0.574561	-1.69407	-1.8882	1.22284	1.10514	-0.765511	-1.61298	-1.69318	-0.533237	-1.17315	-1.93281	-2.25476	-2.40368	-0.365086	1.36044	1.27106	0.727711	0.198231	-0.68169
170	0.0609741	-0.950206	-0.690904	-0.300295	-0.255803	0.314708	-0.716706	0.0106406	1.13851	1.15444	0.487546	0.290829	0.630306	1.40043	0.424617	0.0277814	1.09544	-0.403877	-0.975964	0.0121239	-1.32924	-1.65304	0.149224	0.324642	0.119138	0.734605	1.40383	1.7394	1.69991	0.20724	-0.0448914	0.894058	2.33481	1.20696	1.76679	2.304	0.403755	-0.197021	-0.364482	0.165438	1.77759	3.10934	0.965392	0.201844	-0.570464	-2.05008	-0.711844	0.294267	-0.0541224
171	-3.10094	-2.71082	-1.2375	-0.438846	0.399002	0.652614	-0.348552	-0.297067	-0.139546	-0.967805	-2.04284	-2.39974	-3.00094	-2.44734	-2.2067	-2.02666	-1.88491	-2.62662	-2.36124	-2.07043	-2.77378	-2.79057	-2.5406	-1.71428	-1.07858	-0.684182	-0.142028	-0.161115	-0.165202	-1.06137	-1.49959	-1.37741	-0.976363	-0.106442	0.92566	0.81131	0.565218	0.382996	-0.0453707	-0.6731	-0.763243	-1.24264	-1.15577	-1.59416	-1.43152	-0.390449	-0.693612	-0.178282	0.154492
172	1.83355	1.77946	1.21249	1.35784	0.863884	-0.404561	0.304959	0.559484	-0.548788	-0.5073	0.698396	-0.579473	-0.749342	0.29891	-0.603534	-0.513967	-0.577324	-1.06325	-1.06835	-1.52148	-1.67524	-1.45315	-1.34084	0.0535367	-0.998641	-0.454663	-1.33589	0.289215	-0.671224	-0.0806245	0.163232	0.223834	1.23681	0.619066	-0.783376	0.316017	-0.387048	-0.687995	-1.30242	-1.16471	-0.774203	-0.430702	0.592511	-1.10983	-1.67142	-1.36642	-1.30642	-1.72021	-0.828513
173	1.95004	0.372303	0.379632	2.82406	2.20144	1.45322	1.07896	1.28314	-0.169595	-1.11487	-1.51604	-1.93468	-1.29681	-1.47115	0.214353	0.895903	0.776568	-0.441874	0.294538	-0.221431	-0.981023	-1.04737	-1.48357	0.111372	-0.823648	-0.248225	-0.47566	0.0971252	0.816573	-0.0644196	-0.953515	-1.49585	-1.18706	-1.86656	-1.21191	-1.27454	-0.524266	-0.47391	-1.72952	-1.68215	-0.528464	-1.24923	-0.676756	-1.5366	-0.484771	-2.68737	-0.66162	-1.19414	-0.613681
174	-0.157483	-0.45939	-0.330265	1.74995	1.54919	0.942938	-0.218926	1.29513	1.7301	1.61799	1.26578	-0.0755073	-1.4108	-0.0125079	1.059	-0.499746	-0.622586	-1.98762	0.192517	-0.0435865	0.476278	0.289886	0.599828	-1.35701	-0.756833	1.50323	0.645946	1.01371	0.193099	0.131472	-1.67464	-1.71362	-0.744191	-0.526666	-1.40747	-0.583431	0.278809	-0.91534	-0.49533	-2.09124	0.309589	0.059509	1.54707	1.00955	-0.157574	-0.107203	0.540968	0.237543	-0.271504
175	-0.0582787	-0.307593	-0.911109	-0.383562	-0.321111	-0.920947	-1.12036	-1.38733	-1.38017	-0.399531	-1.35372	-1.42085	-1.03694	-1.58625	-2.36278	-1.67309	-1.27654	-2.26476	-1.49333	-1.21894	-2.4138	-1.95874	-1.02611	-1.83859	-1.73403	-2.09099	-1.7404	-2.29903	-1.91781	-2.0925	-1.63222	-2.11186	0.334187	-2.85428	-0.396721	0.165616	-1.36305	-0.812675	-0.792441	-0.424111	0.178037	-0.075825	-0.74849	-0.0528447	0.0926587	-0.351474	-0.169703	0.968474	0.219978
176	-0.237475	-0.118822	-0.193472	0.955621	0.0425036	0.317134	-0.574785	0.505941	0.707715	1.46773	1.97664	2.52578	0.54518	1.3748	0.991467	0.0436478	0.162712	-1.453	-1.80584	-0.72377	-1.40063	-2.10091	-1.47761	-1.849	0.661207	-0.0685642	-0.94937	-1.75913	-0.221632	0.460421	-0.434695	-0.24304	-0.121084	1.63638	-0.358254	0.994358	-0.404801	-0.684954	-2.12464	0.0821705	-1.49194	-1.29334	-1.14185	-0.381732	-0.403016	-1.08013	-0.571525	-0.847534	-0.476724
177	0.408098	0.474157	0.951855	0.323528	0.594834	0.726016	0.336752	0.28437	-1.0924	-0.856095	0.0983145	-0.526318	-1.79744	-1.07403	-1.6336	-1.10938	0.0241641	0.477962	-1.25903	-0.643928	0.195378	-0.476738	0.125673	-0.37076	0.238531	0.613374	-0.37851	-1.20214	-1.10556	-0.790172	0.646109	1.09122	0.519899	0.525563	-0.694845	-0.0923858	-0.212813	0.0364049	0.350842	0.547097	-0.0804964	-0.78399	-0.179675	-0.0170839	1.27138	0.62221	0.44685	0.20303	-0.37294
178	0.484626	0.253353	0.484677	0.436655	0.880702	0.416051	0.11965	0.0865807	-0.784686	-0.767187	-0.423074	1.00497	0.251497	-0.922101	-0.86286	-0.156061	-0.339647	-0.291625	-0.478287	-0.0206947	0.84757	1.57912	1.51529	1.7235	-0.789385	0.220693	0.556516	1.0291	-0.375266	-0.0615653	1.00294	0.045063	-1.30867	1.43466	1.55221	0.417581	1.34347	0.488534	-0.314685	1.36401	-1.1085	-0.0465573	0.921837	-1.10739	0.708783	1.10307	0.878895	2.23068	1.30964
179	-0.918219	-0.702935	-0.120662	-0.553658	0.544329	0.37952	-1.04089	-0.703962	0.19743	0.696336	1.10732	1.04144	0.20891	-0.0606035	-0.525566	-0.0101459	-0.299227	-0.597436	-1.50614	-1.63171	-1.55534	-0.771704	-1.69232	-1.86946	-1.55869	-2.35356	-0.303275	1.48914	0.507756	-0.0486705	-0.341576	-1.01707	-0.105901	0.00186526	-1.18619	-0.602706	-0.527777	-0.701865	-1.18855	-0.805181	-2.24168	-0.975237	-0.534184	0.518962	-0.0132906	-0.48794	-0.487092	-0.941696	-1.16162
180	-2.13107	-2.22021	-1.58903	-1.06999	-2.32708	-0.991559	-1.47125	-1.87126	-1.49032	-2.03951	-1.53186	-1.4299	-1.64567	-1.66731	-2.16647	-1.76021	-1.68327	-0.0766173	-0.801238	-0.184516	-0.54236	0.282212	1.11409	0.16489	-1.72755	-1.3499	-0.518081	-0.862304	-0.115095	-0.0115451	0.714343	0.369652	-0.221012	-0.99332	-0.337398	-0.518548	-0.814174	-0.925945	-0.0791786	-0.219136	-1.44922	-2.28074	-1.86934	-2.09104	-2.1781	-1.88174	-0.463661	-1.13881	-1.03457
181	-0.576813	-0.629489	-0.674358	-0.457261	-0.908395	-1.17685	-0.985449	-0.291698	0.214997	0.285383	0.455785	-0.361226	-2.13797	-2.31147	-2.32598	-1.85915	-1.60014	-1.37214	-1.15669	-0.885805	-0.535408	-1.20025	-1.21713	-0.204037	-0.791777	-0.485757	-0.197641	-0.193085	-0.642576	-0.774218	0.262058	0.684856	1.14578	-0.102321	-0.316536	0.389605	0.707216	0.388917	0.506934	0.375323	-0.0164703	0.0979279	-0.385821	-0.121706	0.517351	-0.305385	-0.0267624	-0.104518	-1.28977
182	-2.59458	-2.59749	-1.0721	-1.56821	-1.95271	-1.09926	-1.39348	-0.389501	0.422564	0.770625	-0.19861	-1.3294	-1.61092	-2.06511	-1.314	-2.18152	-1.65338	-1.71671	-0.520796	-0.977187	0.0413932	0.631024	0.411904	-0.148282	-0.542632	-0.345263	-1.13122	0.0342138	0.306488	-0.513591	-0.992164	1.68374	1.55436	1.41461	0.462324	1.09222	0.048736	-0.284877	-1.67258	-1.13654	0.226256	-0.0749926	-0.285998	-0.140661	0.969579	1.61285	1.73822	1.28939	0.570025
183	-0.498119	-1.14574	-0.32035	0.527231	-0.0282827	1.1203	0.568382	0.0562424	0.611244	0.55297	0.40948	0.0913221	1.49292	0.666173	0.453043	0.607501	0.479723	-0.036202	-0.547688	1.01332	0.259208	0.666179	1.03901	-0.318541	-0.459325	-0.617679	-0.0743987	0.398057	0.379127	0.219202	0.521439	1.25308	0.140679	0.0802741	1.37817	0.67158	1.19503	1.79708	0.479673	1.0069	1.66627	1.13431	0.756007	1.00321	2.36834	2.36892	2.00822	1.05032	0.361741
184	-0.644027	-0.995082	-1.00809	-1.0493	-0.921471	-0.596065	-0.840173	-0.521013	-0.430025	-0.671592	-0.554616	0.305391	-0.809933	-0.733821	-1.31035	-1.91003	-0.859016	-0.485924	-0.378733	-1.51907	-1.12155	-0.33243	-0.44872	-1.83171	-2.80619	-3.14556	-2.68474	-1.73327	-2.30331	-1.21111	-0.888799	-1.05807	2.42684	1.51559	0.902043	-0.128128	-0.869673	-0.640939	-0.601025	-0.514951	-1.72456	-0.780579	-0.837983	0.242335	0.591053	-0.0548755	0.461349	0.396204	-0.0419757
185	-2.04366	-1.4726	0.516214	-0.0862159	0.798581	1.90587	0.455203	0.287241	0.0347113	0.207305	-0.141987	0.580273	0.358764	0.640253	0.555131	0.802865	-0.0333798	0.306244	0.433888	0.353132	0.469647	0.126486	-0.0176891	-0.0827995	0.255989	0.523151	0.630162	0.285089	-0.264481	-0.213949	-0.177381	-0.0925822	0.164681	-0.0822063	0.33151	0.0856457	0.0634245	0.179441	0.0600016	0.444101	0.260035	0.49533	0.17655	0.437453	0.162155	-0.100553	0.132376	0.240499	-0.0580068
186	1.53657	1.98265	2.59968	2.50167	1.42429	-0.0699719	-1.10109	-1.87334	-0.887591	-0.681394	-1.26732	-1.06465	-1.25648	-0.909821	0.00466117	1.49554	1.8221	1.80406	1.95551	1.35725	0.285795	-0.952857	-1.81197	-1.68108	-3.71628	-2.75525	-1.37122	-0.140659	-1.36903	-0.890922	-1.39034	-0.926855	-0.45706	-0.80931	-0.6073	-0.223876	0.0577983	-0.435881	-0.529673	0.107962	-1.08741	-1.15504	-0.192361	0.796956	0.280131	0.423695	0.963836	1.26142	-0.0670771
187	-1.3179	-1.3458	-1.09666	-1.18534	-1.00517	-1.22974	-1.24435	-0.919119	-0.935939	-1.08243	-0.80772	-0.476182	-0.924813	-0.371699	-1.26447	-0.835869	-0.875745	-1.30708	-0.987779	-0.490994	-0.879729	-0.628113	0.0685511	-0.0577985	-0.869129	-0.053305	0.0899322	-0.686738	-0.769851	-0.732451	-0.989991	-0.655654	-0.843499	-1.65694	-1.40377	-1.1515	-1.18545	-0.63185	-0.899957	-0.764408	-0.760384	1.17372	-0.5496	0.248931	0.817038	1.08251	1.69027	0.752003	-0.0356214
188	1.20938	1.08194	0.614497	0.357161	0.918724	0.312135	-0.748003	-0.0239819	-1.20756	-1.48135	-0.441119	-1.30406	-0.735205	0.14825	0.34178	0.375925	-0.159088	-0.571714	0.674408	0.488936	-0.466837	-0.107217	-0.872358	-2.00146	-1.9859	-0.0297211	-0.116899	-0.250145	-1.32369	-0.598952	-0.287871	-0.17132	-0.580217	0.699891	0.87283	1.00901	1.4077	1.71802	2.25888	1.56312	0.975934	0.478458	-1.7225	-1.29372	-0.181471	-0.550117	-1.12	-0.597095	-0.414445
189	-0.677397	-0.740843	-0.852663	-0.715893	-0.11982	-0.354294	-0.421659	-1.24259	-1.12521	-0.657485	-1.23138	-1.19196	-1.38205	-0.394419	-1.64701	-1.81344	-2.55852	-1.09314	-0.915513	0.0773512	-0.939226	-1.38241	-2.1537	-1.10552	-0.0204409	0.454978	-0.34842	-0.592798	-0.547304	-1.20657	-1.49858	-2.24502	-2.07549	-1.4107	-1.29868	-1.77783	-1.18897	-1.47723	-0.323559	0.532495	-0.422935	-0.679131	-0.804062	-0.897656	-0.4362	-0.333454	-0.927853	-0.620831	-1.14147
190	-1.60266	-0.913179	-0.359715	-0.512357	-1.14742	0.276621	-0.10339	0.173783	0.28555	1.00069	0.583047	-0.316431	-1.48774	-1.28374	0.115683	0.360521	-1.20706	-1.08761	-0.253124	-0.734785	-0.497066	0.861923	2.60814	1.43984	1.65362	1.54527	1.58662	0.8147	1.24758	0.517593	1.21003	1.13496	0.713167	1.28845	1.10187	0.413562	-0.297403	-1.14563	-1.1153	-0.346809	-0.111883	-0.215974	-0.372153	-0.450869	-0.142448	0.871124	0.642104	1.0398	0.539802
191	-2.06188	-2.10994	-1.15856	-0.415936	-0.599895	-0.846201	-1.94063	-1.19543	-0.875603	-1.42147	-1.34286	-1.47836	-1.50365	-0.939956	-0.354259	-0.223724	0.19877	-0.085297	-0.354221	-0.8064	-0.220266	-0.221572	0.230313	-0.0471992	-0.918686	-0.592394	-0.196784	0.0593638	-0.324798	-0.283837	-0.3534	-0.73914	-0.227927	-0.345429	-0.147357	-0.222558	-0.608304	-0.0992447	0.569859	-0.0957963	0.119889	0.284925	0.710344	0.668626	0.343459	-0.486678	0.0697063	-0.185024	-0.974668
192	0.0257748	0.176409	-0.597663	-0.210378	0.515606	0.719468	0.369838	0.393438	1.53129	1.97017	1.691	0.592614	1.30439	1.54048	1.59139	1.88012	1.80687	1.24158	1.58038	1.83654	2.27762	1.32271	2.32964	0.760435	-2.55895	-0.554174	-0.647527	-1.23924	-1.40503	-1.74299	-1.09171	-1.12549	-0.99587	0.306398	-0.494606	-0.988823	-2.01427	-2.05115	-1.62044	-1.74707	-1.58831	-1.81638	-1.90044	-2.07678	-1.67914	-1.36553	-0.894256	-1.50439	-1.31939
193	0.224831	0.707015	1.11775	0.772712	1.22248	0.0835924	1.25355	1.50787	2.17954	1.51018	1.94335	1.39306	1.64014	2.05233	1.80946	1.06851	0.450626	0.223743	0.965579	0.177567	0.576196	-0.106295	0.590821	-0.132242	-0.270669	-0.601668	-0.316742	-0.85863	-0.347832	-0.790349	0.252994	-1.33847	-0.613867	0.413576	-0.312085	1.24475	0.84731	0.265416	-0.144462	0.179408	0.222624	0.266747	0.43652	0.216212	-0.476984	-0.599404	-0.43155	0.975694	-0.401959
194	0.180721	-0.389513	0.0548779	0.0289213	0.379279	0.26053	-0.0277074	0.270653	0.94579	0.61528	0.157642	0.886025	1.38539	0.269783	-0.398657	-1.75141	-1.84271	-1.15077	-0.424214	-0.0735897	-0.242949	0.802761	0.303851	0.160216	-0.0335372	-0.536623	-0.337378	-0.0718913	-0.853535	0.505893	-0.13779	-0.508579	-2.34164	-1.46386	-3.26726	-2.21683	-1.44684	-1.30075	-1.47097	-1.76128	-0.512361	-0.448734	-0.0795797	-1.16067	-0.904151	-2.0283	-1.96778	-0.475116	-0.392719
195	-0.280901	-0.875411	0.503757	1.72007	-0.493208	-1.46321	0.489223	0.345926	-0.74685	-0.74348	0.462733	1.30439	0.237408	0.733359	0.708068	0.724012	0.611373	0.160206	-0.226142	-0.683248	-0.732159	-0.257232	0.269309	1.61331	1.82408	0.689663	0.483921	0.304879	0.353335	0.311716	0.515939	-0.33918	-0.535438	-0.777297	-1.15803	-1.48682	-0.430387	0.245628	0.0626744	0.310076	-0.257405	-0.70301	0.0164216	0.0780837	0.323968	-0.0353251	1.20614	1.22973	0.893594
196	-1.67759	-1.06809	-0.956787	-0.344369	-0.0777607	-0.319223	0.466773	0.622219	1.53175	0.180458	0.935248	0.402234	0.441787	-0.402121	-0.970257	-0.925176	-1.3177	-0.949632	-0.483078	-0.397018	0.538599	-0.46609	-0.217934	-0.8174	-0.122707	0.0727481	-0.247273	0.0383571	-0.976371	-0.958347	-0.885403	0.145418	0.569284	-0.210791	0.461528	0.0368488	0.0496253	-0.474448	0.435774	0.313766	0.40478	0.452177	0.105722	0.685221	0.815355	0.933017	0.244267	0.795696	0.614551
197	-0.498345	-0.770743	0.556068	1.16977	0.811474	1.98963	2.72115	2.29881	2.46172	0.887816	0.0280439	0.596042	1.86749	1.34091	1.48106	0.356606	0.797923	0.811306	0.529745	0.906212	0.600012	-0.457638	-0.517879	0.111839	0.337629	0.321494	0.604154	0.59822	0.581957	1.16734	1.44749	1.20271	0.653516	0.343403	-0.349186	-0.0263454	-0.598674	0.658504	-0.284787	0.293784	0.456932	0.129272	-0.117474	-0.300017	0.640761	1.44516	1.966	1.53424	0.105028
198	-1.86756	-0.830451	-0.12561	-0.474749	0.296858	0.213018	0.397496	0.807069	1.12618	0.8124	-1.26537	-1.93848	-1.54541	-1.39455	-1.72286	-0.732168	0.224926	-0.496858	-0.560604	-0.0657283	-0.710714	-1.31066	-0.14087	0.882931	0.437316	-0.891202	-1.15854	-0.484436	-0.591792	-0.242137	0.853544	0.853126	-0.121613	-0.00726628	0.960272	0.085407	-0.852726	-0.150735	-0.33086	-0.997303	-1.5739	-2.23317	-2.30687	-1.16417	-0.0487748	0.187127	0.805481	1.74797	1.67022
199	-1.60161	-0.803575	-1.49254	0.734069	1.52922	0.0372767	0.949183	1.29667	2.42524	0.403486	-0.699403	-1.79471	0.115049	1.54108	-1.27638	-0.686525	-1.32939	-1.25523	-2.88769	-1.69812	-2.48819	-2.12386	0.0253032	-1.05168	0.459724	0.486187	-2.21715	-1.1792	-0.766354	2.1047	0.70865	-0.815023	-0.648091	0.968439	-0.107017	-1.27192	-0.98197	-1.31284	0.15569	-0.0440364	-1.33877	-2.07259	-0.996998	-1.47501	-0.726265	0.377022	1.99284	0.376143	-0.447963
200	-1.8586	-1.37581	-0.501574	0.496162	-0.656213	-1.3002	-1.35883	-1.66168	-0.228824	-1.24934	-1.18533	0.884453	0.0600641	-0.88409	-0.727247	-0.175755	0.00346158	-0.559295	-0.964609	-1.12881	-0.326316	-1.01509	-1.25199	0.0986485	0.382924	-0.637836	0.674194	0.00100184	-1.58401	-1.3265	-1.43722	-0.865577	0.743898	0.718877	-0.365374	-0.540741	0.214931	-0.955211	-3.03479	-1.51929	-1.21583	-1.9559	-1.89479	-1.84603	-2.40521	-1.33026	-1.96455	-0.832487	-1.02783
201	-2.02606	-2.50052	-1.82887	-1.06371	-1.15949	-2.39279	-2.54663	-1.38926	-1.31607	-1.91997	-1.48558	-0.383123	-0.837505	-0.489404	-0.999975	-0.599575	-0.562568	-0.229167	-0.633882	-1.67069	-0.770751	-0.711706	-2.03727	-2.43325	-2.27256	-1.51746	-0.882094	-1.33989	0.174063	0.551175	0.823044	0.902918	0.811213	0.986576	1.75337	2.73502	-0.317175	-0.233051	2.61468	2.64028	1.12241	0.263419	1.16777	1.06647	0.404685	0.798426	0.725836	0.0158161	0.220453
202	-2.07216	-1.26904	-0.0931564	-0.988204	-1.86859	-1.29593	-1.19089	0.378042	-0.954538	-0.460382	-0.754573	-1.32738	-1.3867	-1.8925	-0.770111	0.800961	0.876157	-0.578774	-0.969914	0.55132	0.31416	-0.479252	-1.37917	-0.485389	0.99171	1.73813	0.0757621	-0.836145	0.20848	0.169387	1.59795	1.10813	0.977915	0.367604	-0.00417919	0.288281	1.15404	0.120554	0.254125	1.46845	0.497221	-0.217567	-1.1264	-0.175114	0.711122	0.51466	-0.514002	-1.53174	-0.372007
203	0.282262	0.947723	0.680328	-0.0494713	0.432381	1.15467	0.817395	0.0809587	0.780878	0.658507	0.261495	-0.362265	-1.15429	-0.46789	0.417036	0.981582	0.980295	0.491872	0.972408	1.65826	0.796982	-1.01017	-1.7209	-1.7549	-1.0034	-0.505633	-0.443491	-0.315555	-0.634723	-0.691276	-1.24828	-0.620708	-0.599238	-1.0957	-1.45947	-1.45283	-0.70931	-1.09861	-1.08644	-0.984086	0.156093	0.861489	1.43419	1.57275	1.29048	-0.319942	0.284961	0.710224	0.181504
204	1.49685	1.88361	1.00902	-0.121078	0.755222	0.283492	-1.09427	-0.469734	0.701567	0.14618	0.269589	-0.41787	-2.10101	-0.187884	0.216549	0.215639	-0.853722	-0.691418	-0.189177	-1.23617	-1.45295	-0.247694	-1.51044	-2.98713	-2.14889	-0.217157	0.149206	-0.277488	0.0434415	-1.34382	-0.196327	0.92384	-0.131122	-0.938725	-0.910043	-0.0391592	0.735198	1.69192	0.823073	-0.199517	-1.27982	-0.617287	0.825148	0.0839148	-0.645608	-0.801524	-0.448703	-0.747183	-1.81365
205	1.18888	1.59423	1.89722	1.4604	2.31279	1.94761	1.14414	2.68595	2.85354	2.09074	0.182133	0.411389	1.22826	0.978622	0.875747	0.712788	0.828335	0.824238	1.56368	1.01597	0.359938	0.648611	0.90519	1.28649	0.668511	0.854733	1.35592	0.215219	-0.728208	-0.179793	0.289257	1.12719	1.71622	1.75498	0.596416	0.278437	1.06043	1.54924	1.356	2.02818	1.64349	2.53021	1.48189	0.865247	0.511789	-1.55693	-1.44905	0.249337	1.05981
206	-0.322836	-0.644786	0.456095	0.533163	0.334139	0.15531	0.88205	1.33758	0.6137	0.226515	-0.316349	0.00764483	0.616939	0.700238	0.0532308	0.685801	0.0342731	0.0569795	0.805835	0.928371	0.371206	0.672076	0.818752	0.801495	1.54012	1.53399	1.27623	1.14212	0.846834	0.426743	0.0486089	0.271663	-0.100282	-0.468023	0.0264823	0.704301	-0.450627	-0.786668	-1.39128	-1.13724	-0.0160686	0.722008	1.63813	0.131503	-0.362203	-1.2578	-0.696536	-0.832835	-0.8559
207	-0.934704	-1.06137	-1.79794	-2.0738	-1.46101	-1.49777	-0.604798	0.384854	0.184394	0.143596	-0.431475	-0.835053	-0.737562	-0.950502	-0.70874	-0.557929	-0.586059	-0.0553354	0.140176	-0.242914	0.0798205	0.917261	0.730247	0.446891	1.04351	0.752936	0.951343	-0.0712205	-1.12636	-0.695899	-0.774362	-0.260003	0.201259	-0.620642	-0.651377	-0.666444	-0.359867	-0.236018	-0.79606	-0.402005	0.152647	-0.428051	0.419689	0.761445	1.36329	1.7993	0.280143	0.378321	0.520609
208	-1.05211	-1.32368	-2.48099	0.18676	-0.529453	0.89723	0.232007	0.506908	0.919057	0.273037	0.457611	-0.571762	-0.399259	-0.519869	-0.613321	-0.378614	1.40909	1.86877	0.68094	1.42216	0.730919	-0.833315	-1.59084	-0.966543	0.398815	0.531439	0.0215706	2.64697	3.41257	1.15474	-1.78971	-4.19478	-2.3195	-0.983089	-1.92101	-0.669627	1.17283	-0.90354	-3.0795	-2.61006	-1.10035	-2.50649	-2.70832	-1.60113	-1.38818	-2.69155	-2.44186	-0.273703	-1.74261
209	1.57958	1.07561	0.488782	0.0318805	0.529609	0.697015	0.625041	-0.363881	0.577375	1.79692	1.1623	0.171364	0.0894206	0.341731	-0.581887	1.09161	0.720227	-0.153684	-0.545454	-0.794199	-0.535089	-0.446814	0.00507171	0.546559	-0.759294	-1.01162	0.0357011	-1.24817	-2.51898	-0.245643	-0.678572	-0.200873	1.31621	1.13507	1.77449	2.44353	1.22732	0.97054	-0.103884	-0.760115	0.125447	-1.01832	-1.85507	-0.885273	-2.13177	-0.797028	-1.18459	-0.932072	0.497644
210	0.46105	0.659841	0.196154	-0.133093	-0.899367	-0.852688	-1.03773	0.334576	1.03289	-0.474446	0.287528	1.65887	1.86034	0.103348	-1.39394	-0.97343	0.244267	0.175245	-1.55356	-1.08023	-0.782682	0.554197	-0.170327	-0.505215	0.594978	0.00329581	0.625165	0.446177	-0.679107	-0.393242	0.581691	0.418745	-0.37327	-0.865626	0.649308	0.60369	-0.0911714	-0.247066	0.506939	-0.950561	0.379668	0.970906	-0.26823	-1.34048	-0.106309	-0.168809	-1.17934	-0.172464	0.729167
211	0.068095	0.061603	-0.499541	-0.895656	-0.159397	-0.760205	0.359744	0.0570815	-0.255202	-0.329309	-1.3585	-0.875768	-0.988932	-0.170466	0.423681	0.494449	-0.405323	-0.412784	0.0742637	-1.49711	-1.80079	-0.833735	-0.214801	0.197052	-0.318407	-0.180042	-0.178734	-0.150244	-0.477578	-0.5668	-0.903681	-0.544349	-1.0431	0.207806	-0.137626	0.41662	-0.108873	0.249473	0.281615	-0.358856	0.0940187	-0.24763	-1.01974	-1.26731	-0.625149	-0.529886	0.492103	-0.458159	-0.253023
212	1.22449	-0.187802	1.46358	2.66768	2.30301	-0.0384431	-1.08481	0.286272	0.524188	0.185057	-0.625018	-1.61204	-1.12713	-0.876765	-0.425556	-1.15243	-0.249263	0.333478	-0.465144	-1.48219	-0.795086	0.285014	-0.785433	-2.07589	-2.0393	-1.27981	-0.938072	-1.22208	-0.325564	-0.774496	-1.93205	-0.568173	-0.815265	-1.73538	-2.08053	0.0335802	0.057353	-0.734667	-0.110316	1.62914	0.317884	-0.882822	0.382315	0.888435	-0.931974	-0.708097	0.0171832	-0.858583	0.0552975
213	-0.90925	-0.375646	1.20723	2.1426	2.0268	1.62156	0.136474	-1.26465	0.353196	1.49831	0.719409	1.26506	0.905269	1.11552	-0.00424351	0.0869163	1.14965	0.192642	0.646439	0.0796126	-2.31054	-2.5012	-1.40132	-0.711889	-0.378387	-0.255518	-0.217618	-0.491958	-0.226747	0.384533	0.333382	0.50087	0.776937	1.58021	1.9552	2.27837	0.510012	0.766943	1.77263	0.92851	1.4201	1.44725	0.0907817	-0.813267	-1.79855	-2.38198	-0.00112837	-0.0205482	0.0713792
214	0.41454	0.317525	-0.270341	-0.51189	-0.572545	-0.361192	-0.960453	-0.408168	0.245216	0.313103	-0.196622	-0.0667025	-0.818499	-0.865255	-0.281993	0.210397	0.346113	-1.31277	-1.06094	-0.199277	-0.212647	-0.725217	-0.426745	0.103481	0.0565462	0.475845	0.335156	1.16988	0.617656	0.0159912	0.0365429	0.544038	0.376567	1.08416	1.42846	1.30913	0.789415	0.629635	0.613682	0.513639	1.08141	1.35958	0.805875	0.783244	0.921291	1.52497	1.35613	0.5249	-0.310524
215	0.0486446	0.276342	0.550873	0.534458	0.992623	0.56155	1.04692	1.08738	0.930363	0.959002	1.17781	0.362177	-0.0211515	0.0508531	-0.136118	-0.463708	0.62352	-0.297371	0.237659	0.279174	-0.00183898	-0.257193	-0.351951	0.281666	0.643343	0.868244	0.261344	-0.62184	0.123127	0.616385	0.431069	0.278169	0.39273	-0.0124597	0.280244	-0.347233	0.956311	0.530097	0.323895	-0.0292012	-0.0279105	-0.768312	-0.66404	0.452872	0.582881	0.293278	-0.513162	-0.304383	-0.923369
216	-1.55973	-1.21461	-0.707533	-0.457748	0.0504367	-0.0654528	0.0952202	0.0413551	0.00836453	-0.372527	0.109691	-0.0650035	-0.218905	-0.934842	-0.882214	-0.228659	-1.17893	-1.54199	-0.844705	-0.946573	-1.11176	-1.37793	-1.5624	-1.28929	-0.985027	-1.26129	-0.624764	-0.970083	-1.94627	-1.34928	0.263718	0.395127	0.372774	1.10625	0.623678	-0.348393	0.630231	-0.786819	-1.12713	-1.2818	-1.01351	-0.101375	-0.71169	-0.883754	-0.446739	0.534091	-0.131758	-0.555828	-0.711961
217	-0.895871	-0.865216	-0.0823764	-0.526223	-0.871602	-0.175404	0.0345087	-0.135294	0.2968	0.98197	-0.0257057	-0.265964	-0.582412	-0.506985	-0.0304435	-0.459796	-0.70597	-0.404442	-0.954209	-0.317645	-0.957505	-0.506602	-0.497942	-0.31469	-0.0717098	0.863316	-0.425843	-1.10104	-0.305693	0.81635	0.932691	0.320712	0.939201	1.64418	-0.255038	0.414124	1.91731	0.954582	0.158154	1.33908	0.691889	-0.633911	0.0159188	1.6477	0.440723	-0.347556	-0.109595	-0.180609	0.73014
218	0.148972	-0.419726	0.324894	0.886083	0.564685	1.76171	0.242337	0.582426	-0.278533	-0.170642	-2.14243	-2.39237	-0.571616	-1.21059	-1.45373	-0.542511	-0.846547	0.205324	-0.936179	-1.51117	-0.483392	-1.65344	-2.47713	-1.39279	-3.41151	-1.43862	-2.17114	-1.16009	-1.38277	-1.54444	-0.772635	-0.379306	-1.85823	-2.19966	-1.14571	-1.39626	-1.44155	-2.11988	-1.47217	-0.643164	0.00995851	-0.500075	-0.741564	-0.896258	0.177877	-0.464913	-0.392159	-0.903998	-0.283262
219	1.52796	1.94504	0.308422	0.897385	0.785679	1.3006	0.920395	0.866479	0.943785	0.766137	0.376153	0.90067	1.54047	1.25676	0.365025	0.848735	0.613532	0.339159	-0.0856668	0.0341378	0.255228	0.135252	0.203507	0.902705	1.44126	0.887085	0.577442	0.251889	0.586851	0.617434	0.809803	0.727737	-0.533184	0.665683	0.0193869	-0.000890249	0.397928	0.744091	0.927925	0.037784	0.844331	0.861641	-0.345479	-0.492856	0.0744574	0.933341	1.05385	0.59537	0.0489418
220	-0.910943	-0.0957831	-0.45028	-0.603901	0.631235	0.369409	0.0242442	0.275822	0.939391	0.838002	0.948009	-0.187708	-0.875651	-0.96086	-0.549851	-0.110507	-0.459201	0.811705	0.620702	-0.783073	-0.346679	1.58312	1.61798	0.322135	-0.136873	1.1391	0.488088	1.00481	0.929773	0.165622	0.122893	0.335373	-1.14169	-0.813225	0.286756	1.01013	1.51262	0.680423	0.282997	1.10599	1.76905	0.924954	0.694948	0.491005	0.260221	-0.0390446	-0.21077	0.482391	0.408283
221	-0.255355	-0.67577	-1.37942	-0.788055	0.47055	-0.890407	-3.07679	-1.00179	0.87041	-0.184573	0.179011	-3.20582	-0.556732	2.30669	0.900456	-0.10766	0.496349	-0.0890861	-1.39705	0.667771	-0.628451	-0.183714	-0.0553512	0.24546	-0.0532677	-0.600317	0.324746	0.158594	0.142422	0.374453	-0.36188	-1.05888	-0.42835	-0.787879	-0.475218	-1.87527	-1.4111	0.916131	-0.191994	1.04766	-2.11529	0.558631	1.98205	0.287653	-1.15645	1.18415	0.531991	0.459702	0.257648
222	-0.907634	-0.589962	0.427844	-0.60439	-0.572307	-0.341974	-0.729355	-0.426824	-0.30533	-0.308203	-0.441418	-0.0526255	0.127631	0.914029	0.788993	-0.294982	-0.458204	-0.596302	-0.374066	0.305317	-0.664771	-0.739118	-0.0687101	-0.630534	-1.57499	-1.95086	-0.779873	0.235568	0.223408	0.320778	-0.309564	-0.348106	-0.0407345	0.309749	-0.0368611	-0.199184	-0.384679	-0.123055	-0.473587	0.397844	0.804712	0.472789	0.142291	0.27514	-0.0192559	-0.556046	1.22855	0.890875	-0.15486
223	-0.955053	-1.58673	-0.941396	0.527348	-0.985861	-0.79715	-0.70564	-1.97082	-1.38655	-0.687714	-1.48836	-1.64216	-1.34691	-2.50271	-2.96915	-1.3922	-1.59155	0.398622	-1.15231	-0.171704	0.311458	-0.562725	-1.77201	-0.28178	-0.900237	0.0951053	1.17984	0.503032	-0.158027	1.62965	0.355536	1.09551	1.16627	-0.574023	0.357859	1.02195	0.593747	-0.245917	0.203074	1.30722	0.34118	-0.154965	0.227687	0.646454	-0.760886	0.518698	0.346446	1.2645	1.13578
224	0.575094	0.585375	1.05138	2.14441	2.02832	1.8376	1.32193	0.715967	1.29195	1.5267	1.35669	1.7442	1.36087	1.05125	1.08472	1.37797	1.24235	1.66479	0.602917	1.00812	0.725243	0.908049	-0.22752	0.574479	1.30277	0.817196	0.17211	0.933932	1.29655	0.658936	0.693309	1.00759	0.683686	0.9712	1.19372	0.849634	0.955647	0.943108	1.65768	0.654713	1.43658	0.760906	0.482555	0.325401	-0.719548	-0.14013	-0.0942824	0.0171707	-0.208983
225	-0.924023	0.724573	1.04653	1.77513	0.0978115	0.548462	-0.744889	-0.248112	0.387941	-0.276265	-0.586816	0.112899	0.568144	-0.736936	-0.742838	-0.298381	0.743212	0.0812252	0.327717	0.986187	0.368587	-0.285671	-0.34977	-0.527158	-0.90663	0.925195	1.39309	-0.906204	-2.06439	0.0132009	-0.396462	-0.975237	-1.76605	-1.77782	-1.50189	-0.871944	-0.437433	-1.55119	-0.729621	-1.36543	0.16401	-0.465972	0.762124	0.146174	-1.332	-0.972104	-0.671692	0.674062	-0.735073
226	-1.18363	-1.73907	-0.950261	-0.301965	-0.511121	-0.253997	-0.0070902	1.6812	0.874779	1.53353	0.953547	0.568775	-0.284939	-1.15991	-0.860957	-1.04215	0.477823	-0.50189	-0.0675849	-0.534334	-0.290947	-0.500648	-0.352962	0.102452	-1.13623	-0.963218	-0.319525	-2.04732	-1.11703	0.988043	-0.278606	1.38476	1.89565	1.01665	0.69994	-0.84039	-0.286792	-0.448436	0.278561	-0.219599	-0.463383	0.697449	0.650043	-0.695033	0.0274115	-0.547012	-0.296126	-0.222248	0.0731548
227	-2.24754	-1.53288	0.40903	0.755022	-0.704981	-0.673852	-0.205737	-0.709473	-0.824023	0.384545	0.128418	-0.308967	0.581061	-0.138973	-0.192928	0.429938	-0.0718051	-0.145282	-0.534401	-1.59157	-0.483102	0.146579	-0.354395	-1.44137	-0.142255	-0.694647	-1.08974	0.308553	-0.459221	0.251803	0.736752	-0.892867	-0.869047	0.0146634	-0.489205	-0.649468	0.0810424	-0.68958	-1.07223	-0.866813	-0.321317	-0.22075	-0.803614	0.0132953	0.461493	-0.454868	-1.46298	-1.22724	-0.389386
228	-2.35377	-2.8873	-3.08986	-1.26355	-1.40087	-0.926319	-0.520563	-0.0157156	-0.829852	-0.607036	-0.899372	-0.321125	0.579744	0.380116	-0.532505	-0.589156	0.845733	-0.0164239	-0.602973	-0.829577	0.185166	-0.574013	0.427681	1.72152	1.27945	1.15737	-0.056823	-0.68338	-0.725953	0.208161	0.736357	-0.692211	-1.20439	0.23097	0.156258	-0.529243	-1.40794	-0.771158	0.0936711	0.654988	0.15725	-0.340285	0.184249	-0.783689	-2.25528	-0.859195	0.126137	-0.692092	-0.815969
229	-0.620623	-0.334798	-1.44497	-0.248291	0.048192	0.210862	0.339781	0.0734696	1.15927	0.645912	-0.552029	-0.128872	-1.43856	-0.225413	-1.24904	-0.150392	-0.485449	0.442978	-0.423374	0.237221	-0.904997	0.00519268	-0.606088	0.8339	0.554775	0.809065	0.716682	0.256871	1.25618	0.151457	1.01879	0.0776656	0.250687	0.459272	0.0839912	1.34452	0.558916	1.13924	-0.404025	0.0609728	-0.268416	1.43769	1.71187	2.1002	0.819259	0.218833	-0.489862	-0.0230314	0.802396
230	-1.44998	-1.60183	-1.19916	-1.40169	-0.685584	-0.648014	-0.654757	-0.1919	-0.305436	0.204393	0.813293	0.10392	0.237638	-0.0526437	0.0549611	0.353543	-0.0444584	0.0455779	-0.189921	-0.326366	-0.741537	-0.462325	0.106268	-0.520964	-1.05477	-1.01679	-0.905719	-1.11778	-0.900941	-0.9559	-1.56258	-1.26228	-1.2893	0.0935266	0.64876	0.454128	1.47019	1.56706	0.898498	0.934657	0.285498	1.02179	1.36838	0.387043	0.638912	0.0131676	-0.520265	-0.26955	-0.956291
231	-3.20546	-2.26566	-2.20199	-1.88596	-0.580549	-0.882717	-1.25645	-2.18215	-1.88371	-3.77686	-3.27649	-2.57557	-2.03911	-2.27355	-0.70253	-2.00998	-1.88179	-2.19745	-1.03214	-0.562803	-2.23662	-1.07026	-0.861662	0.103419	-0.490647	-0.704627	-1.57199	-2.50185	-2.63838	-2.51381	-1.64576	-1.37485	-2.81594	-2.80312	-2.93021	-3.14311	-3.55776	-2.98809	-1.45609	-0.901388	-0.288179	-0.770091	-1.91452	-1.69932	-3.04847	-1.98968	-1.38562	-0.125374	-0.302604
232	0.569847	0.317484	0.49642	0.520299	0.817149	1.02382	0.446358	0.516299	1.22478	1.28166	0.73889	0.128934	0.577512	0.506379	0.215798	0.338629	0.285482	0.607241	1.83783	1.7495	1.56612	0.931929	0.590865	0.182519	0.645015	0.587166	-0.247036	-0.325138	-0.716263	-0.409308	0.555192	-0.525106	0.0245705	0.469929	0.517547	-0.0999773	0.277837	1.13016	0.922324	0.353653	0.826493	0.880827	0.321043	0.346222	0.889421	1.94957	1.82403	1.8324	0.682
233	-1.27916	-0.584441	-0.500225	0.46951	1.94761	1.94128	1.717	0.855025	0.511138	-0.543655	-0.308913	0.0059452	-0.700874	-1.68667	-0.404889	0.127629	0.275622	-0.12007	-0.1841	0.491821	-0.0286797	0.169843	0.331845	0.367682	-0.00262826	0.356463	-0.556201	-1.34772	-0.551535	-0.0494157	0.0414363	-0.577088	-0.565645	-1.33337	-1.85378	-0.919962	-0.554346	-0.843663	0.0753393	-0.00630765	0.451812	-0.245348	0.0617561	-0.0712904	-0.458986	-0.645805	-0.536038	-0.832371	-1.0548
234	0.792261	1.29653	0.3787	0.884576	0.66149	0.881162	0.794373	-0.0673093	-0.424979	-1.03417	-1.03573	-1.34024	-0.411439	-0.17129	-0.868971	-1.0104	0.147249	0.328807	-0.232513	-1.15266	-0.293687	-0.244125	-0.682831	0.577265	-0.0866298	-0.928776	-0.480832	0.112592	1.04747	0.159152	-0.133525	-0.375697	-0.690459	-0.183743	-1.17109	-0.820682	-1.30669	-1.92788	-2.064	-1.54102	-1.25314	-0.618687	-0.900279	-0.500894	-1.90657	-1.98024	-2.44272	-1.20112	-0.984293
235	-0.981022	-0.16462	0.596708	0.238158	1.83808	0.0793215	0.552595	1.26758	1.48408	1.53363	1.68016	1.9266	0.641308	1.86791	0.160123	0.881334	-0.52388	-0.199481	0.608347	0.764624	1.98323	1.30499	1.97844	0.280322	-0.164953	0.997009	-0.146616	1.24122	0.0173823	-0.177876	0.196474	1.13587	1.22437	-0.148559	2.19368	1.55916	2.51361	2.13052	1.37475	1.70387	0.367779	0.99925	1.02305	0.42438	0.896475	0.0323692	0.235905	-0.0641479	0.0138155
236	0.0831824	0.997376	1.51465	1.48515	0.991399	-0.0803891	-1.01816	-0.440299	-0.106586	-0.281846	-0.0822756	-0.767961	-0.510626	0.156586	1.01671	0.771003	0.70136	-0.41364	0.043118	0.318258	0.146123	0.24451	0.622791	0.798637	0.202207	-0.143557	-0.224918	-0.0110099	-1.4495	-0.233289	0.598512	0.513135	0.305207	0.558237	0.690071	0.623527	0.552078	0.678073	0.393021	0.168402	0.732915	0.198219	0.834604	0.8279	0.652512	1.08625	1.54933	0.621379	-0.304267
237	-0.0118134	0.14102	-0.816938	-0.377023	0.721044	0.483344	1.13549	-0.227939	-1.22368	-0.448789	-0.0870146	-0.931663	0.0938437	0.989525	2.68439	2.35162	0.522019	-0.261165	0.793477	-0.442755	-0.726201	0.648279	-0.382891	-1.54011	-0.686723	-0.972979	-1.88692	-2.04891	-0.995123	-0.564067	-0.585215	0.373835	0.208663	-0.298613	-1.18529	-0.0359611	0.117675	-0.513033	0.0859107	1.13968	0.183451	-0.704993	0.350094	-0.0224264	-0.660219	-0.931181	-1.12884	-0.772255	-1.37494
238	-1.15187	-1.83935	-1.68611	-1.38177	-0.942414	-1.44808	-0.549917	-0.377917	-1.04895	-0.27985	0.12931	-0.0261082	-0.291168	-0.463855	-1.04893	-1.42201	-1.32519	-1.21937	-0.520718	-0.861153	-1.08698	-1.5613	-1.89559	-1.41092	-1.31517	-0.610128	-1.0807	-1.49675	-1.74766	-1.27098	-1.72074	-1.23377	-0.929362	-0.36703	-0.496203	-0.139068	-0.775296	-0.0300451	-0.421723	-0.827842	-1.30876	-1.15883	-1.8812	-1.98705	-1.58519	-1.15997	-0.73082	-0.606426	-0.0947791
239	1.5481	1.3827	1.09818	1.5263	1.5859	2.06156	1.80241	1.00771	1.31896	1.42901	1.44925	1.30287	1.21435	2.59507	1.67898	1.00517	0.226549	-0.810985	0.397815	0.927687	0.132817	-0.243601	0.190158	0.847003	0.608369	0.119013	-0.919394	-0.500151	-1.38856	-1.29125	-1.78576	-2.51757	-1.94151	-1.1558	-0.442714	-1.27986	-0.492476	-0.289089	-0.157278	-0.038722	0.865111	0.652813	0.198679	-0.0571685	0.0990498	-1.08472	-2.30277	-2.37809	-0.727724
240	0.0705576	0.0610604	0.634793	0.81412	-0.0893172	0.990841	0.864457	0.613803	-0.927748	-0.357183	-0.897417	-0.832535	-0.867985	-0.747272	-1.08413	-0.40239	-0.296674	0.994398	0.934097	1.3295	0.22043	-0.0636418	-0.868545	-1.52097	-1.33443	-0.859166	-0.585895	-0.269456	-0.957998	-0.524103	-0.80311	-0.387398	-0.767666	-0.314724	-0.724882	-1.56796	-0.739686	-0.847349	0.366127	-0.271468	0.46905	0.627393	0.312185	0.327413	0.0417503	-0.672092	-0.90771	-0.486371	0.620817
241	1.7036	1.51182	0.218187	-1.3103	-0.731691	0.492439	0.553285	0.448242	1.90523	2.41328	1.33111	0.512605	0.234521	-0.531784	-0.907734	-1.12714	-1.67725	-1.74311	-0.300497	1.08148	0.603169	-0.120897	0.428443	0.610001	0.5711	-0.0872377	-1.01196	-1.065	0.636821	1.05253	0.364961	0.780545	0.850913	0.653338	0.678789	0.735167	1.70687	0.897026	-0.0430405	-0.167789	-0.653181	-2.15776	-2.41673	-1.22177	-0.533609	-0.479254	1.06737	1.62832	0.466292
242	-1.7181	-1.93778	-0.744099	0.0765403	-0.261425	-0.790558	-0.892212	0.696469	2.17061	2.82259	2.01944	1.06373	0.0387162	1.29911	0.695075	0.617855	-1.7318	-1.05772	-2.58114	-1.99674	-1.64958	0.429023	-0.00529647	-1.18105	-1.12886	-0.687179	1.1558	-1.32425	-1.30092	-0.764229	-2.11619	-3.1076	-2.8097	-2.34067	-1.3911	-1.68021	-0.695693	-0.620015	-0.948154	-0.117188	0.0131688	-0.902181	-1.46603	-0.207685	1.58267	-0.209814	-1.29559	-1.18974	-1.62814
243	-1.99977	-1.44799	-1.14153	-1.73146	0.317113	0.72932	-0.387675	0.432333	-0.941795	-1.51016	-0.224937	-1.18447	1.02584	2.55738	0.200197	1.43947	-0.00323743	0.649512	0.570898	0.227587	-1.77234	-1.6431	-0.638528	-1.68202	-2.45795	-1.95782	-0.5137	-1.63727	-1.54406	-0.447968	0.00344898	-1.03816	-1.46999	-1.9223	-0.340103	-0.745431	-1.05254	-1.90277	-2.25373	-1.01333	-1.08618	-0.870967	-0.314834	-1.40697	-1.69986	-0.239896	-0.615777	0.0577993	-1.25965
244	-2.34242	-1.35872	0.423277	-0.0521869	0.724421	0.528783	-0.287279	-0.390712	-0.398887	-0.509588	0.0835699	-0.734631	-0.957148	-0.385496	0.0253034	1.36379	0.527237	0.867957	0.840588	0.589368	-0.113829	0.0470286	0.0848298	0.549317	1.60359	1.01947	1.80497	1.48389	2.17926	1.345	0.19464	-0.0868432	-0.458811	0.597597	-0.42234	-0.421889	-1.17496	-0.52085	-1.23017	-1.36021	-0.855327	-1.76055	-0.966152	-0.525369	-0.833484	0.0667024	0.0601769	-1.119	-1.07456
245	0.19317	0.178498	0.892275	0.461306	0.256708	0.234002	-0.315038	-0.0288773	-0.95746	-0.378945	-0.260905	0.295441	0.951003	0.790623	1.2306	2.35241	1.62252	0.558166	0.349077	1.16127	0.605572	-0.0543582	1.26485	0.698299	-0.888949	0.262357	0.869712	0.453702	-0.525486	-0.268407	-0.763982	0.170989	-0.307326	1.21829	0.588944	1.32953	1.25682	2.24101	-0.228165	-0.0178865	0.0365482	0.324844	0.336831	0.953778	0.146351	0.814729	0.0225904	0.53529	0.709099
246	-0.826782	-0.392262	-0.75292	-0.817278	-1.42689	-0.374085	-0.189571	-0.00754415	0.526103	0.346567	-0.579028	-1.16136	-1.43806	-1.5304	-1.57446	-1.00834	0.444547	0.25427	0.120728	-0.134183	-0.0271248	0.730752	0.629151	0.80414	0.701828	1.14474	0.570611	0.466237	0.392323	0.105932	0.250619	1.31005	-0.460851	-0.174964	-0.646692	0.0511023	-0.358222	-0.168071	-0.501535	-1.03389	-1.31437	-0.395639	0.362476	0.394048	0.602116	0.825609	0.852685	-0.0213772	-0.777108
247	-2.31602	-1.57009	-2.19271	-0.988514	-2.39377	-2.16975	-1.55852	-0.837244	-2.3597	-1.93957	-1.91837	-1.84733	-1.76383	-1.35314	-2.15282	-1.55182	-2.48823	-1.65758	-0.745264	-1.88734	-0.861455	-1.82199	-1.98162	-1.58122	-1.53856	-1.30884	-1.77921	-1.7596	0.041086	-1.15106	-0.560063	-1.12333	-1.86173	-0.956513	-1.77466	-1.54099	-2.08	-2.87221	-0.883523	-1.16065	-2.21921	-2.23666	-1.75414	-1.98492	-0.158416	-0.453593	-0.289394	0.101793	0.409846
248	-0.0974288	-0.0671947	0.604965	-1.06062	-1.48403	-0.487178	-0.671999	0.06293	-0.147171	-0.751743	-1.882	-1.91993	-0.714462	-0.541955	-1.5755	-0.956262	-0.497042	-1.1965	-2.08729	-1.46929	-1.14298	-1.55605	-2.6454	-2.24857	-2.08419	-1.76339	-0.0876637	-0.22945	-1.09484	-1.21406	-0.488263	-0.714377	-2.40438	-2.26129	-1.51196	-2.16406	-1.54694	-1.67302	-0.538199	-0.419473	-1.16304	0.0678764	0.295392	0.790795	1.42836	1.62764	0.742037	0.408397	-0.0513902
249	1.09554	1.74062	2.30698	1.63112	1.46882	1.56007	1.37248	1.03289	0.375888	0.917616	-0.264526	0.702896	1.77199	2.22509	2.05129	1.83972	1.72334	1.20374	0.11364	0.0736174	0.0450541	0.0646556	0.499153	0.970712	0.183115	-0.48737	-0.412839	0.074465	-0.888316	0.0906485	0.319813	-0.239433	-0.500499	0.178458	0.333509	0.131145	0.0751457	-0.0656212	-0.0211014	-0.423876	-0.759832	-0.882959	-0.316102	-0.163477	0.0807315	0.344098	0.0659055	0.697366	1.09098
250	-0.68244	-1.01292	-1.28578	0.0557857	0.855204	1.76886	1.35259	0.722417	-0.0782654	0.731934	1.48122	1.20477	0.505937	0.22182	0.0102564	-0.0246706	0.792556	0.338253	-0.201254	0.637929	1.14023	0.457732	0.551333	1.0695	-0.534216	0.248306	0.277798	0.551485	0.987798	0.228522	-0.0328056	-1.22098	-1.32336	-0.668816	-0.615886	-0.483569	-0.764092	0.427168	0.670906	1.68403	1.67784	1.19243	0.903488	-0.35863	-0.31526	0.181171	-0.612113	-0.361072	-1.28321
251	-2.54495	-2.53477	-1.83805	-1.27017	-1.42529	-1.4278	-0.387174	-0.527995	-0.968608	-0.522866	-0.15377	0.604284	0.910512	-0.369125	0.258397	-0.520379	-0.544629	-0.974052	-0.476046	0.0926046	0.410333	0.507332	-0.190123	-0.766862	-0.584996	-1.57444	-0.306246	-0.0113371	-1.16422	-1.03494	-1.03378	-0.825188	-0.81964	-0.907892	-0.64625	-0.771204	-0.922796	-1.69353	-1.99419	-1.97644	-1.16171	-0.248233	-0.0525503	-0.49463	-0.892389	-1.47237	-0.728453	-1.87924	-1.91937
252	-0.635187	-0.39908	-0.628762	-0.921546	-0.615616	-0.44248	0.528599	-0.131313	0.417392	0.245312	0.0505799	-0.163926	0.418675	0.0461481	-1.03212	-0.787912	-0.536835	-0.274336	1.13611	-0.157036	0.0873248	-0.0187886	0.881629	-0.168261	-0.377459	-0.987361	0.788099	-0.0444331	-0.44768	-1.33076	-0.105025	-0.0111321	-0.957463	-0.572441	-0.353101	-0.66064	0.479419	0.152804	-0.609294	-0.356427	-0.321185	-0.812065	-0.815871	0.538417	0.373101	-0.575304	-0.355607	0.237011	0.126838
253	1.50437	2.00602	1.60716	0.173778	-1.30026	-0.727649	-0.644571	-0.454963	-0.139898	0.19166	-0.397831	0.891864	-0.584522	0.151105	-0.415457	-1.19535	-1.17603	0.084964	0.159847	-0.554076	-0.958149	-0.972235	-0.141595	0.0690056	-0.492381	-0.861782	-0.600859	0.215419	-0.863146	-0.892076	-1.48072	-1.4985	-1.91718	-1.48919	-0.199163	0.472673	-0.80395	-1.70704	-0.872614	-1.29618	-1.60458	-0.82183	-0.481115	0.444656	0.574456	-0.285337	-0.415557	-1.20727	-2.1223
254	-2.38104	-2.36696	-1.60569	-1.05181	-0.728104	-0.295472	1.50461	1.00365	-0.399134	-1.37375	-0.390346	-1.04425	-0.040242	1.3014	0.749085	1.15196	0.697095	0.81738	0.392788	-0.727157	-0.967106	0.374046	0.460445	1.32659	0.289378	-0.330086	-0.817658	0.778371	1.54494	0.336693	-0.208185	-0.179381	-0.427429	-0.0117692	-0.12617	-0.8256	-1.22856	-1.49648	-1.35629	-1.19059	-1.00402	-1.04108	-1.41468	-1.05268	-0.127377	0.321717	0.368186	0.162976	-0.238692
255	-2.3392	-2.5649	-1.72625	0.77396	2.12193	1.19705	1.1816	1.17646	0.274913	0.270911	-0.934498	-1.64175	-0.438327	-0.97861	-0.947136	-1.07784	-2.14101	-1.44282	-1.55688	-1.23336	-1.45422	-1.1994	-1.09615	-0.681094	1.18608	1.29943	-1.14623	0.249488	0.499679	-0.679849	-0.852572	-0.10568	0.750656	1.32584	1.45867	1.75809	0.748158	-0.292159	0.326592	-0.484344	-0.0949949	0.101422	-0.464883	-1.30103	-0.635045	-0.966172	-1.40884	-1.35949	-1.96241
256	-2.33206	-1.82347	-0.597624	-1.57295	-0.805451	-2.03728	-0.166422	-0.246018	-0.98419	-2.26999	-1.6474	-0.358153	-1.32629	-1.29003	-1.18841	-0.270491	-0.592833	-1.23043	-1.18004	-1.58339	-0.971467	-0.44853	-0.863088	-0.941982	-0.847026	-0.615117	-0.662784	-1.14209	-1.19321	-1.018	-0.366781	-0.717261	-0.0781732	0.0670256	0.829448	0.946494	0.527732	0.111943	0.309457	-0.252179	-0.968156	0.178961	0.0340885	0.448162	0.234069	-0.415248	-0.957094	-0.312702	-0.7336
257	-0.0867756	0.285862	1.24657	0.204035	0.00123333	0.161633	-0.837852	-1.57307	-0.172396	0.0160985	-0.274182	-0.572912	0.708261	0.635977	0.33745	-0.957943	-0.590818	-0.225272	0.496771	-0.0523339	0.27338	0.919638	1.97158	1.69604	1.82615	-0.090635	-0.68575	0.00226744	0.177854	0.58402	0.365582	1.06469	0.675703	-1.18215	-2.72985	-1.34571	-1.47106	-1.62644	-0.463286	0.311356	-0.455992	0.273762	1.27397	1.50136	0.315685	1.67872	1.74527	0.754356	-0.419535
258	-0.892837	-1.01649	-1.19163	-1.13029	-0.723953	-0.254817	0.0814206	0.0844121	-0.376248	-0.12603	-0.0570884	0.165495	0.400181	0.419914	0.550009	0.102732	-0.172414	-0.285822	-0.296201	0.0189355	-0.298223	-0.337588	-0.718492	-0.574837	-0.553387	-0.550734	-0.655862	-0.290595	0.0617648	0.819511	0.874041	1.15044	0.385794	0.471673	0.375303	0.240338	0.245416	-0.1012	-0.153662	0.799312	0.698238	0.491159	0.408241	-0.30649	-0.347778	-0.666607	-0.324283	-0.737353	-0.515207
259	-0.771749	-0.957957	-1.67309	-1.12043	-0.441398	-0.641685	-0.549065	-0.870518	-0.768589	-1.81997	-1.20567	0.127927	0.0553013	0.833726	0.579113	1.12776	0.238266	-1.69563	-2.201	-1.46134	-1.60054	-1.74552	-1.17313	-2.16004	-0.21008	-1.06427	-1.15763	-0.876406	-1.55828	-1.34617	-1.4648	0.269317	-1.06851	-0.808886	-0.876654	-1.91427	-2.01155	-2.21879	-2.12199	-1.94776	-2.53523	-0.999324	-1.97947	-1.14045	-0.416323	-0.149677	0.0504148	1.46113	2.47707
260	0.341588	0.522592	0.674637	0.428741	0.250205	0.274744	1.00281	1.72639	1.5441	0.00243843	0.6248	2.14632	2.03051	2.33175	2.35966	1.86528	0.0667837	0.230412	0.837296	1.10567	1.7425	0.950266	0.283979	-0.110112	1.1284	0.24911	-0.184419	-0.45819	-0.165535	0.999402	0.0911532	-0.0261079	-0.0120605	-0.478932	-0.27357	-0.204563	-0.64533	-0.256123	0.357175	-0.133864	-0.519612	-0.395723	-0.441805	0.0647429	0.150953	-0.371663	-0.205254	-0.338683	-1.05751
261	0.889147	0.833372	0.0973461	-0.0491599	-0.300077	-0.159648	0.0740028	-0.823615	-1.39171	-1.60877	-0.660301	-0.478804	0.204484	0.350813	0.110364	0.522178	-0.547292	-1.63561	-1.42588	-0.539112	-0.284599	-0.293466	-0.319827	0.262023	-0.256799	-0.152651	-1.01983	-1.1675	-1.16378	-0.550306	0.137453	0.58146	0.541166	-0.495489	-0.549021	0.18421	-0.0254378	-0.455876	-0.72094	-0.977906	-1.06862	-1.64887	-2.51819	-1.63423	-0.20697	-0.129168	0.457649	-0.261421	-0.931204
262	-2.41303	-2.34955	-2.56696	-1.45964	-0.703479	-0.79088	-0.286881	-0.0917474	-0.0102366	-1.28899	-1.98159	-2.42988	-1.32441	-0.260595	0.315363	0.645891	0.777384	0.821596	1.24845	0.894041	1.08737	0.322871	1.09592	-9.51997e-05	-1.44906	-1.72654	-1.0778	0.322548	1.21813	0.444107	-0.298446	-1.19532	-0.460911	1.39454	2.00057	1.01515	0.343461	-0.0408914	-0.126317	-0.616665	-0.749823	-0.968987	-1.23299	-1.99554	-1.33597	-1.64109	-1.48923	-2.35922	-2.66477
263	-1.36888	-1.236	0.353299	0.460853	-0.855895	-1.10691	-1.22936	-1.93959	-1.88449	-2.37768	-1.60016	-1.69767	-1.30329	-1.05674	0.111339	-0.140219	-1.31453	-2.44906	-2.23963	-1.27342	-0.901444	-0.641381	-1.83525	-1.04164	-0.047751	0.173595	0.628277	1.04603	0.364721	-0.694122	-0.643365	-0.109605	0.909386	0.894984	-0.00585048	0.0537623	0.512844	0.178118	0.0320124	0.670014	0.783077	0.796202	0.992759	0.769123	0.514042	0.524367	-0.0684736	-0.0615833	-0.366892
264	-0.56933	-0.627082	0.0364396	-1.39808	-1.06292	0.161035	-1.08279	0.0924835	-0.842028	0.604033	0.572897	1.24493	1.12513	1.18203	1.42837	1.23099	0.756689	-0.209461	0.116124	0.876044	1.0402	0.56105	0.149405	-0.536881	-0.386162	-0.0560718	-0.325231	-0.240391	0.102672	0.67161	0.723195	1.22209	0.209046	-0.677188	-1.05061	-1.67423	0.147394	1.14907	0.283723	-0.127968	-0.609091	-1.11878	-0.641885	-0.161994	-0.00327276	-0.873606	-0.593258	-2.03777	-1.266
265	-1.82874	-1.80853	-1.55054	0.479256	0.0808665	-0.253181	-0.0421015	-1.72984	0.116562	-0.140865	-0.0163848	-0.102782	-0.275658	-1.2631	-0.210729	0.357737	0.192353	1.32588	0.628748	-0.311131	1.09747	0.813294	-0.715268	-0.713821	0.803901	0.465067	-0.303723	-0.837807	-0.412237	-0.794494	-1.82394	-1.12781	-0.383793	-0.941626	-0.710304	-0.916192	-1.23828	-1.81403	-0.101223	1.64688	-0.172641	-0.0370991	0.639524	0.2904	-0.626678	0.412966	-0.700815	0.0261359	0.80674
266	-1.14258	-1.59513	-2.46634	-2.48092	-0.961154	0.596019	-0.478219	-0.0327307	-0.897213	-1.05683	-0.66961	-0.745106	-0.188108	-0.98831	-0.261436	-0.664741	-1.11869	-0.723159	-0.516587	0.320034	0.482074	-1.20055	-1.01693	-0.687396	-0.411647	-1.28838	-1.11514	-0.759418	-0.492995	-1.08701	-0.631756	-0.671467	-0.509524	-0.532681	-1.14963	-1.00695	-2.04352	-1.41783	-0.729098	-0.909526	-1.53112	-1.27414	-0.915539	-1.29261	-0.670586	0.0670641	-1.17345	-1.01247	-0.77951
267	0.501673	0.0576911	-0.0686679	-1.72895	-1.76728	-0.603413	-0.603105	0.454789	0.208948	-0.973348	0.045787	0.647069	-0.536664	-0.111569	0.0497929	0.293698	0.0957526	-0.157878	-0.232892	-0.0426486	-0.177677	-0.317682	-0.0699671	0.18213	0.000244682	-0.44197	-0.132749	-0.340855	0.106465	0.239097	-0.30095	-0.890403	-0.482812	-0.74538	0.451655	0.058627	-0.725106	-0.130651	-0.667741	-1.26552	-0.0626782	-0.595297	-0.184998	0.895997	0.294118	-0.872503	-1.04653	-1.53769	-1.21535
268	-0.418898	0.609681	0.620969	0.0386137	-0.766461	-0.634082	-0.372579	-0.213939	-0.201375	0.0965011	-0.608079	-0.486686	-0.0343638	0.345608	-0.162855	-0.0438603	-0.420913	-0.582404	-0.862686	-0.767184	-0.387881	-0.983681	-0.79174	-1.54562	-0.921652	-0.558516	-0.990202	-0.586869	-0.878467	-0.743126	-0.404423	-0.017806	-0.715498	-0.781493	-0.795478	-0.860068	-0.747039	-1.13878	-0.623833	-0.719303	-0.285773	-1.25628	-0.431881	-0.171647	-0.466804	-1.23044	-1.16121	-1.15222	-0.19475
269	-1.29543	-1.17052	-0.151596	0.095925	-0.165237	0.438699	-0.341693	0.135984	1.78481	1.677	0.503808	0.757023	0.518428	-0.777445	-0.748403	-0.208235	-0.00947308	0.154204	1.34614	1.16692	-0.215534	-0.16254	0.108324	-0.468261	-1.23199	-0.667726	-1.11879	-1.15472	-1.5032	-1.01868	-0.732865	-0.47837	-0.776433	-0.537957	0.729136	1.20599	0.675425	-0.145429	0.682557	1.42691	0.336185	-0.666793	-0.610422	-0.267494	0.280323	0.792359	0.34435	-0.0939451	-0.832928
270	-3.17073	-2.82129	-3.36033	-2.35315	-1.01452	-0.694426	-1.76384	-0.844962	-0.431113	-0.925569	-2.49845	-1.05721	0.692209	0.824102	0.232387	0.503902	0.999784	0.415542	0.27814	0.4469	1.03633	-0.172308	-0.657871	-0.246871	0.331599	-0.610541	-0.379553	-0.72592	-1.16119	-1.65992	-1.6956	-1.9987	-0.768098	-1.1135	-2.15254	-2.61274	-0.258961	-0.0580307	-0.976286	-2.66644	-1.16405	-1.22923	-0.654083	-1.109	-0.702668	0.347398	0.451931	0.349449	0.243325
271	-2.11405	-1.20947	-1.42581	-1.17724	-0.700282	-0.441327	-0.686804	-0.58235	-0.711758	-0.53222	-0.926774	-1.04406	-0.942478	-1.52181	-1.27052	-1.70798	-1.14589	-1.51106	-1.24238	-1.35527	-0.880251	-0.774475	-0.931512	-1.31438	-1.48463	-0.702297	-0.663587	-0.580378	0.460668	1.30971	-0.772736	-0.422439	0.0892238	0.892802	0.627423	1.28498	0.906288	-0.62441	-0.208811	-0.721664	0.00187761	1.28999	1.14715	1.19429	0.160942	-0.280965	-0.0323725	0.467334	0.440189
272	-0.70534	-0.551416	0.000226943	-0.147672	-0.108015	-0.948084	-1.84876	-2.42645	-0.903764	-0.412642	-0.683605	-0.625244	0.169712	-0.184458	-1.26358	-0.647563	0.0911191	-0.415893	-1.19721	-1.06938	-0.737438	-0.646092	0.130353	-1.13227	-1.0782	-0.826518	0.352891	1.02665	0.136053	0.754346	0.669611	2.67872	1.98067	1.12708	1.84577	2.61976	2.21216	2.01851	0.646659	-0.304277	-0.401353	-0.743576	-1.01207	0.124576	-0.189904	-0.78166	-1.51781	-1.26056	-1.25841
273	1.01914	1.75175	0.338498	1.09031	1.00576	0.874082	2.0028	1.73443	2.56216	1.60621	1.89312	1.33435	1.15594	0.959146	0.762555	0.872278	0.673417	1.38325	0.979432	0.497661	0.376087	1.3081	0.681305	0.856919	0.707739	1.31737	0.890222	1.16697	0.51716	0.255817	0.588874	0.866543	0.275819	-0.662	-0.0972383	0.499266	0.548715	0.368371	0.360481	0.348461	0.203905	-0.266253	0.886589	-0.216302	0.912942	0.543435	1.26209	0.125091	0.581017
274	-3.32723	-2.41832	-3.08075	-2.82905	-1.36856	-0.638179	-0.725155	-1.38626	-1.4228	-1.31662	-1.66367	-0.929273	-0.901184	-1.10222	-1.51573	-1.21944	-1.61488	-0.403079	-0.522671	-0.913263	-0.460199	-0.780085	-0.47032	-0.721947	-0.964312	-0.702108	-0.294897	0.762231	0.297432	0.49576	0.120322	-0.0210409	0.671999	1.0289	0.371049	-0.110421	-0.259003	-0.520822	-0.170322	0.0657627	0.443121	0.4927	0.00662718	-0.436828	-0.732458	-1.09922	-0.219189	-1.33726	-1.26189
275	-0.599036	-0.395011	-1.48967	0.0801243	-0.908306	-1.21629	0.423185	-1.04287	-0.0501929	-0.695655	-1.37149	0.180534	0.797763	0.696439	1.16136	0.271468	-0.759274	0.68481	-0.364583	-0.638294	0.543831	0.346479	-0.568315	0.564576	0.290457	0.0901608	1.39078	1.28114	0.134455	0.652005	1.07628	1.25933	1.24403	1.17332	0.792572	0.354646	-0.733663	0.562419	0.477969	-0.659483	0.668752	0.0752249	0.420458	1.07364	0.831904	0.300834	-0.954588	-0.823185	-0.157242
276	0.559166	0.956257	1.11211	0.30161	0.13247	-0.425818	0.43506	1.33351	0.538044	0.394016	0.0424862	1.05119	1.17608	0.369265	0.387244	1.5204	2.06262	1.88969	1.86722	-0.068136	-0.305291	1.1151	2.46084	1.88318	1.55939	2.4165	1.86199	0.910699	1.4265	0.713349	0.0778737	0.432657	1.23317	1.83891	1.80921	1.17097	1.52356	0.714992	-0.203966	1.04505	1.77227	1.20505	0.689875	0.117023	0.161671	-0.00628822	-0.218047	-0.134176	-0.790816
277	-0.765406	-0.494506	0.151496	-0.511578	-0.517803	-0.351523	0.396673	1.03167	0.194218	1.52075	-0.0238492	-0.237679	0.00680889	-0.596016	-0.531504	0.0163685	0.132126	-1.00785	-0.937968	0.145155	-0.247119	-0.331491	-0.429821	-0.0731596	-1.16801	-0.549377	-1.09448	-1.756	-0.728482	-0.577462	-1.62939	0.200924	-1.12233	-1.74729	-0.340322	-0.651554	-2.17012	-0.378901	-0.170765	-0.0694379	1.6894	1.07842	-0.788638	0.0592162	0.737475	0.629693	-0.115882	-0.21086	0.141721
278	-0.651263	-1.3101	-0.483631	-1.27532	-0.577801	0.417259	0.550379	0.0703658	-0.037293	1.07352	-0.962935	0.611805	0.152428	0.19057	-1.51664	0.0786246	0.65332	0.690109	0.124924	0.570491	-0.290825	-1.00419	0.413694	0.190673	-0.518386	-0.639038	-1.20335	-0.188749	-0.586967	0.0853018	-1.43522	-0.410067	-1.83281	-0.903705	-0.967398	-0.0384223	0.584237	-0.0659408	-0.931805	0.182617	0.30061	-0.348509	-1.19082	-0.745355	-0.334297	-0.70889	-0.615742	-2.11038	-1.04314
279	0.330075	0.916108	-0.22315	-0.261528	-0.0658238	0.415636	0.0145937	-0.434102	0.862117	-0.0204867	0.636997	-1.62489	-1.30406	-1.42136	-1.47762	-1.07017	-0.819645	-0.596991	-0.582011	-0.504031	-0.599407	-0.200435	-0.896046	-2.00398	-1.14879	0.0660392	-0.0933552	0.96573	0.450431	-0.0991484	-0.998272	-0.94567	-0.384312	0.201646	-0.272634	-0.240484	0.469396	0.454244	0.439343	0.90996	0.778769	-0.376374	-0.360815	-0.65903	-0.352212	-1.5545	-1.22391	-0.975157	-1.69854
280	-0.945988	-0.662209	-0.217051	-0.186356	-0.857059	-1.17239	-0.223713	1.44617	1.33561	1.08306	1.96219	1.23854	1.16469	0.717352	1.32681	0.0650066	-1.34585	-0.813556	-0.760901	-0.858143	-0.916082	-1.0495	-1.21629	-1.02596	-0.0210807	0.343068	0.901594	2.59839	2.17305	1.6543	1.11737	0.618875	-0.31842	0.999318	2.20199	2.1608	0.600968	-0.0539959	0.829923	1.25726	1.16551	-0.0597865	0.402194	-0.540361	-1.37652	-0.967378	0.0113281	-0.366528	-0.135453
281	-1.95326	-1.39116	-0.97093	-1.48693	-1.47544	0.0437123	-0.0868412	-0.993419	0.0636287	0.61669	-0.0753683	1.14207	0.0263153	-0.778276	-1.98719	-0.382652	-0.681908	-1.52005	-0.756018	-1.49217	-1.68826	-1.866	-3.0308	-1.65608	-0.458705	-0.998245	-0.462553	-0.350557	-0.470291	-1.77064	-1.87329	-0.917163	0.338761	0.0643054	1.02071	1.30703	1.24083	0.276808	-0.444613	0.189574	0.247674	0.0221741	-1.05044	-0.817913	-1.9353	-0.278687	0.216518	-1.29693	-1.80902
282	-3.69559	-2.83957	-1.32344	-2.07239	-1.8716	-2.22793	-2.60895	-2.95995	-1.60866	-1.6539	-1.5584	-1.56205	-1.18808	-1.01381	-1.70999	-1.25488	-1.55723	-1.23145	-1.07159	-0.676639	-0.694862	-1.21353	-1.56576	-1.56373	-1.45982	-0.734075	-1.29857	-1.49759	-2.07322	-2.08596	-1.03503	-2.64484	-1.15263	-0.404348	-0.317557	-0.350131	-1.95365	-1.37225	-1.56206	-1.11057	-1.5172	-1.17299	-0.652836	-1.35605	-1.53888	-2.57271	-2.494	-2.4252	-2.17038
283	0.441169	0.858264	0.587855	1.04267	0.349863	0.199423	-0.360006	-0.668692	0.655584	0.717373	1.52702	1.98553	1.15523	1.40634	0.200791	-0.0283779	0.177894	-0.41976	0.197747	-0.657691	-0.744611	-0.151453	0.412556	1.43138	0.301665	0.753488	1.90605	1.24985	0.992004	0.610423	-0.688252	-0.346045	-1.07382	-0.969923	-0.411369	-0.994569	-0.0155509	0.122335	-0.520636	0.289675	0.213529	-0.269046	0.0865451	-0.463451	-1.79945	-1.61912	-1.79836	-2.25374	-1.20215
284	-0.546197	-0.678714	-0.0591315	0.250148	0.341726	1.53225	1.96941	1.74377	2.07444	2.87021	2.08461	1.52251	0.894418	0.419956	1.23912	0.499712	-0.624437	-0.0117916	-0.104078	0.0857189	0.0396563	-0.0519502	-0.479575	-1.05199	-1.79218	-1.00926	-0.659216	-0.441441	-0.358077	-0.845522	0.31321	2.1846	1.88691	1.29777	1.16428	0.811226	0.587845	0.521839	0.563303	0.525644	0.857025	0.253384	-0.39114	-0.419194	-1.25198	-0.731844	-0.286688	0.156172	-0.302392
285	-0.769741	-0.776552	-0.542752	-0.547969	-0.619041	-0.902229	-0.919191	-0.426565	-0.635489	-0.822711	0.603461	0.724326	1.02382	1.52763	1.51486	1.01929	-0.0281786	-0.911683	-0.61926	-1.97801	-2.97691	-1.93439	-2.23683	-1.57787	-0.0164447	0.00590821	-0.629357	-1.63842	-1.26331	-0.0401956	0.285234	-0.0540187	-0.789463	-0.254435	0.184824	-0.00215539	-0.0103919	0.235979	0.351068	-0.0517078	-0.935449	-1.11567	0.0385954	0.666601	0.648477	-0.199475	-1.20129	-0.670583	-0.362078
286	-1.86607	-1.75438	-2.05053	-2.68773	-1.93509	-1.29607	-2.2882	-2.94715	-3.72896	-2.23025	-3.07391	-2.63899	-2.04408	-2.71525	-2.83438	-2.11854	-3.73554	-3.09086	-1.25611	-1.66707	-1.50164	-0.99132	-1.67088	-1.99371	-1.66064	-1.43435	-0.46821	0.194247	0.163606	-0.271152	-0.961721	-1.41013	-0.183548	0.805422	1.30005	0.963174	0.662417	0.351325	0.598824	1.29012	0.811847	0.576532	0.115865	0.260372	0.0493241	0.57807	0.0935703	-0.0699721	0.465575
287	-1.22005	-1.92317	-1.73325	-1.47369	-1.38613	-1.39083	-1.24977	-0.559982	-0.868915	-1.56844	-1.32018	-1.18294	-0.408458	0.00245884	-0.287754	-1.09231	-1.79834	-1.50768	-0.919193	-0.82431	-0.31503	-0.203704	-0.175414	-1.02089	-1.86754	-0.861642	-0.350019	-0.0210536	-0.0792785	-0.144885	-0.666977	-0.842721	-1.00624	-1.54044	-1.66505	-0.717516	-0.486184	-0.799412	-0.666425	-1.41247	-1.09868	-1.20491	-0.219485	0.137929	0.600707	0.244626	-0.0475971	-0.443803	-0.383848
288	-0.844397	-0.568387	-0.031575	-0.731275	-0.34336	0.150356	0.32375	-0.133997	-1.05271	-1.30345	-1.01112	-0.983175	-0.43847	-1.18483	-1.6285	-2.40659	-2.05121	-1.87791	-1.44628	-0.15213	-0.0912823	-0.341266	-0.965291	-0.892044	-1.77765	-2.09939	-2.66117	-2.22526	-2.08051	-1.66424	-0.1983	0.433776	0.323511	-1.10988	-1.70227	0.104877	0.459435	-0.0803163	-0.645486	0.363448	0.304832	0.0845487	0.0833571	-0.0078871	-0.607616	-1.39182	0.352668	0.884095	-0.0712238
289	-1.70627	-2.54014	-2.69965	-0.61184	0.487095	0.0804891	0.212024	-1.81233	-2.45091	-0.265891	-0.271553	-1.00377	-3.52962	-4.21391	-3.02441	-2.36493	-1.79946	-0.889547	-1.60745	-2.38291	0.0878746	-1.04401	-1.20565	-2.5422	-1.36847	-0.0948083	0.434451	-0.800492	-2.37415	-0.307791	-0.0247385	-0.877711	-1.68152	-3.57717	-1.44728	0.454939	-0.264361	-0.333527	-2.26827	-2.19798	-0.969787	-1.06811	-0.376569	-1.10113	-1.96363	-0.888207	0.168148	-0.556098	-2.58149
290	-1.85072	-1.16112	0.302353	1.35479	-0.117674	0.207096	-0.443248	-1.42874	-2.30952	-2.10043	-2.06559	-2.09103	-1.72039	-1.73146	-1.57514	-1.45361	-1.06738	1.23434	2.29455	1.95259	0.743842	-0.444161	-1.30386	0.0857155	2.24549	1.63693	0.613365	-0.394347	-1.90926	-2.08041	-2.26625	-1.95335	-2.7976	-2.59214	-2.34302	-1.54478	-1.54973	-1.64706	-1.80461	-1.38915	-1.07793	-0.935237	0.783238	1.05996	1.16825	1.19714	-0.0769204	-0.61724	-0.465258
291	-2.10303	-1.70148	-1.1843	-1.00753	-0.317614	0.207381	0.571977	-0.199749	-0.272824	-0.740301	-0.732351	-0.309214	-0.365331	-0.426519	-0.619889	-0.965759	-1.01631	-0.736291	-0.559735	0.0868388	0.10143	-0.275653	-0.965115	-0.573403	0.688824	0.634309	0.285726	0.9178	2.15334	2.78333	1.72796	1.27996	0.553918	1.17546	1.24049	-0.275743	-1.13561	-0.714606	-0.0905789	1.26341	1.54217	0.0153421	0.0545378	-0.595072	-0.903301	-0.743021	-0.570596	-0.696993	-0.941355
292	0.449728	0.139367	-1.16148	-1.02472	-0.0734275	-0.153213	-0.107801	-0.0956383	-0.803705	0.301082	-0.0523364	-0.00819669	-0.979586	0.139651	1.42538	1.0451	0.697656	0.222349	-0.553297	0.0136801	-0.48182	-0.929048	0.0133154	0.459542	1.67681	0.814902	1.17795	-0.234444	1.2038	1.19256	1.73725	0.504614	0.807372	1.82893	1.00555	0.860663	1.18971	0.517406	-0.942441	-0.725989	-0.177925	-0.0472822	-0.136633	-0.484727	-0.842296	-0.834991	-0.266552	-0.405326	-0.18121
293	-2.34548	-2.56688	-1.28	-1.23586	-0.73111	-0.537695	-0.17059	0.296504	-0.481188	0.0397717	-0.138938	1.38225	0.686995	-0.419272	1.10122	1.29936	0.948677	1.16454	0.732575	1.32364	-0.648849	0.0507767	0.761456	0.484025	-0.157282	-0.612427	0.104529	-1.12912	-0.540132	-0.300925	0.686963	1.02552	0.0376882	0.551958	-0.632597	-1.29639	-0.568695	-0.814092	-0.35669	-0.763021	0.181432	-0.861095	-1.09734	-2.41601	0.281003	-0.308178	-1.05326	-0.526385	0.27885
294	-1.00891	-0.87187	0.490095	2.04714	1.8883	1.11863	0.958072	0.501532	0.972115	1.25326	0.885016	0.585023	0.863499	-0.21934	-0.0851617	0.760505	0.676307	0.287092	-0.308245	-0.254434	-1.1935	-0.771032	-0.180086	0.216555	0.130004	0.152339	-0.625006	-0.0410961	1.07128	1.43134	2.0211	1.16853	-0.318213	-1.18836	-2.44534	-1.75572	-1.16356	-1.02518	-0.2684	-0.285045	-0.94073	-0.963969	-0.644598	0.331485	-0.305944	-0.490132	-0.460902	0.550586	0.406578
295	-1.26069	-1.25597	-1.57974	-2.52431	-2.61644	-1.292	-0.795028	-0.572111	-0.87907	-2.05681	-2.46932	-1.45461	-1.07483	-1.13058	-1.89132	-1.56053	-1.01991	-0.901984	-0.67063	-0.674524	-2.20244	-1.70222	-1.49856	-1.59872	-2.81125	-2.15738	-1.10251	-2.3715	-2.47884	-1.03806	-1.0183	-1.64041	-0.983335	-0.0719915	-0.585268	-0.490004	0.430227	-0.211057	-0.974538	-0.907868	-1.25186	-1.76875	-3.07851	-1.07959	0.742982	0.817854	-0.286552	-0.383569	-1.18149
296	1.12575	1.37078	1.53156	0.400506	0.350916	0.205329	1.03727	1.89376	2.86228	1.99826	0.699564	-1.07071	-1.64957	-0.386723	0.533082	0.599285	0.696	1.4051	2.01346	1.78942	1.23851	1.60809	-0.399028	-1.06153	-0.775691	0.212189	-0.64088	-0.765315	0.590161	2.13921	2.17216	1.47081	1.24363	0.883205	1.29852	1.10245	0.703103	-0.489062	-1.11907	0.347806	-0.409935	-0.145163	-0.495554	-1.31934	-1.76621	-0.776222	-1.1768	-1.20708	-0.629898
297	-1.29291	-1.10641	-0.26789	-0.428405	-1.603	-0.907194	-1.10977	-1.24564	-1.46556	-1.82197	-0.836279	-0.983425	-1.19444	-0.513536	-0.489854	-0.543905	-1.5079	-1.22717	-0.975063	0.325114	-0.788909	-0.496402	-1.55238	-1.05957	-0.750651	0.461675	-1.33039	-2.1874	-1.31833	-0.786612	-1.20747	-0.849902	-0.0515599	1.09075	1.01205	0.424004	0.485675	0.639623	0.701509	-0.124037	-0.0410097	-0.0231603	-1.29574	-1.53866	-1.03173	-1.39927	-2.89825	-3.18135	-2.49791
298	-4.04051	-1.66728	-0.94524	-1.81386	-2.80985	-1.81825	-0.907533	-1.63223	-1.09027	-2.64517	-0.846513	-1.2679	-1.36273	-1.0178	-1.5529	-1.07174	-0.143777	-0.425968	-0.29878	0.128912	2.2285	-0.284538	-0.488706	-0.566845	0.413385	0.829519	-0.248673	-1.21042	-0.00778732	-0.164289	-1.27617	-1.82321	-2.47263	-1.34705	-1.71638	-0.871809	0.432163	0.385064	0.538601	0.774318	0.842419	0.857524	-0.124543	-0.625775	-1.01592	-1.46031	-1.77407	0.0744473	1.42622
299	-1.85058	-1.23178	-0.470607	0.115409	0.488939	-1.39787	-0.495107	-0.765618	0.0506798	-0.000217859	0.469102	1.36684	1.5848	1.15831	0.442476	0.6137	0.352818	0.969574	1.33329	-0.311393	-0.570501	-1.5283	-0.866562	-0.293855	-1.49666	-1.0283	-1.00288	-1.38904	0.212417	-0.0823607	-1.36779	-0.251828	0.173834	-1.10156	-0.357803	-0.902807	1.02734	0.484958	0.948898	0.202652	-0.625992	-0.0615266	0.50665	0.776459	-0.19743	0.142444	0.308397	0.336246	-0.867649
300	-0.935776	-1.39326	-0.62636	0.711202	0.107848	0.31033	0.116332	-0.804815	-2.17687	-2.16175	-0.587595	-0.370623	0.0801559	-0.361573	-0.281545	-0.20636	-1.68521	-1.44795	-1.84758	-1.24772	-1.34792	-1.76217	-1.42935	-1.20076	-1.58968	-1.54593	-0.915507	-1.12808	-1.21401	-0.172449	0.41868	-0.809523	-0.94249	-0.712741	-1.41768	-1.17385	-1.4182	-1.07443	0.700599	-1.26243	-0.713032	-0.463341	-1.1239	-1.10816	0.453002	-0.677894	-1.64676	-0.473173	-0.249555
301	1.29475	1.17756	0.962159	0.436779	0.975354	1.86494	0.575999	1.39587	0.947033	0.736957	-0.27222	-0.878217	-0.0855422	0.111254	0.983732	0.547326	0.732698	0.0411714	0.239205	1.04042	0.00766672	-0.2171	-0.660646	-2.76249	-1.67688	-0.648984	-1.28291	-0.459666	-0.209421	-0.953381	-0.0383416	0.438809	0.158855	0.0589948	-0.0268323	0.643618	0.354469	0.590017	1.44219	1.08194	0.509704	1.02294	0.582128	0.493846	1.55006	0.894525	1.17963	1.44065	1.25656
302	0.15787	0.218843	-0.824754	0.37818	0.655253	-0.413011	-0.462605	-1.45184	-2.25148	-2.0485	-2.35715	-2.30344	-2.71036	-1.83234	-0.667805	-0.0604093	1.13385	0.810277	0.527483	0.314247	0.233847	-0.236784	-0.964543	0.469221	-0.800575	-0.12863	0.729095	-0.269092	-0.960448	-1.24766	-1.18899	-0.79509	-0.315666	-1.38516	-1.95671	-0.53743	-0.178746	-1.35426	-0.451199	-0.323562	-1.18432	-2.23309	-1.14699	-1.25673	-1.30511	-1.71336	-1.55152	-1.96817	-0.891319
303	0.876102	1.11369	1.05925	0.845272	0.885354	0.280288	-0.463032	-0.141451	0.508697	0.638617	-0.545227	0.237686	0.758058	1.05837	0.545347	0.109147	0.397027	-0.136615	0.195979	1.05949	0.439747	-0.606685	0.0501519	-0.480332	0.172389	2.24288	1.57807	1.0185	0.681347	-0.56898	-0.410104	-1.3869	-1.55706	-0.416561	-0.483804	0.724036	1.32164	0.481696	0.555898	1.42378	1.00751	0.76552	1.63287	0.455217	0.399039	-0.0805801	0.0202847	-0.0484931	0.367602
304	-1.07852	-1.20293	-1.92461	-0.456641	0.0602068	-0.77657	-0.826317	-2.00106	-1.33148	-1.57426	-1.57396	-1.99459	-0.805004	-0.497773	-0.947213	-0.529531	0.586406	-0.334856	-0.711647	-0.157922	-0.0743253	-1.37827	-0.883001	-0.702544	-0.653325	-0.548443	-1.40033	-1.33227	-0.410469	0.0737266	-0.639852	-0.626453	-0.614434	-1.65719	-0.649546	-0.258418	-0.962679	-0.127545	0.797617	-0.343163	-0.489815	-0.635797	-0.486055	-1.44312	0.0255798	-0.490256	-1.41408	-1.48925	-0.439345
305	-1.81457	-1.00634	-0.705811	-1.34571	-1.51599	-0.933144	0.34001	-0.243984	-1.93322	-1.93538	-1.57066	-1.8776	-1.48827	-0.272331	-0.532741	-1.59672	-1.24361	-2.18013	-2.22198	-0.774992	-0.84279	-1.9096	-2.27544	0.0643484	-1.04435	-1.4501	-2.56133	-0.882493	-0.65611	-0.302663	-1.00447	-1.40068	-2.68477	-1.75887	-1.29654	-0.337119	-0.68103	-0.00104199	0.0870887	0.0501918	-0.671036	0.215295	-0.115772	0.974406	0.583124	0.192935	0.430734	0.49756	1.7734
306	-1.57251	-2.47232	-2.39603	-2.10731	-2.07407	-1.62872	-1.42856	-1.29482	-1.53718	-1.66075	-2.87037	-2.51005	-2.58608	-2.41969	-2.02859	-1.40064	-1.5837	-2.31545	-1.50073	-1.61745	-1.46243	-1.47093	-1.46988	-0.879689	-0.663758	-1.05605	-1.33427	-1.55528	-1.98785	-1.57595	-0.59556	-0.33242	-0.696266	-1.56897	-2.49783	-2.04438	-1.55326	-0.786171	-0.947149	-1.29907	0.167742	0.181888	-0.0216244	-1.36039	-0.810318	-0.468933	-0.818759	-1.16729	-2.02447
307	-1.89762	-1.30243	0.319513	-0.173533	-1.74159	-1.00978	-0.31404	-1.0446	-1.23552	-0.970012	-0.463938	-0.343671	-0.467969	-1.06035	-0.91339	-1.14109	-2.06124	-1.22913	-1.08572	-1.27327	-0.366237	1.77071	0.928808	-0.495361	-0.466914	-0.994708	-0.925868	0.192388	0.96943	-0.54014	-1.72239	-0.0478232	0.00760378	0.377555	0.698702	0.12401	-0.623384	0.1742	-0.163426	-0.0776146	0.374962	0.281109	0.600397	1.06394	1.05864	0.66498	1.53463	0.553416	0.781575
308	-1.35115	-0.686682	-0.793312	0.216377	-1.18527	0.396662	0.057925	0.668312	0.98723	-0.179589	-2.00183	-2.39245	-0.684449	0.0554841	1.60654	1.00799	0.53771	0.662369	1.25561	0.183209	-0.699678	-2.14163	-0.413529	-0.268361	-0.391789	-0.228297	0.136363	-0.0421757	-2.12252	-2.70766	-1.69198	-1.83886	-2.58476	-2.50804	-1.12084	-0.451304	-0.895304	-0.920917	-0.0771486	-0.972715	-0.280758	-0.28417	-1.43982	-2.17439	-0.974735	-2.8219	-3.63701	-3.0365	-0.952172
309	-0.390372	-0.49338	-1.52431	-1.21555	-0.425606	0.149696	0.392147	0.215044	-0.375476	-0.894024	-0.690886	-1.32593	-0.506276	0.683242	0.00576613	-0.922498	-1.32695	0.721221	-0.145807	-1.74914	0.533851	0.198662	-0.289257	-1.019	-0.174898	-0.0499616	-0.460551	-0.31848	-1.01892	-0.495216	-0.467008	-0.908289	-0.987557	-0.590366	-0.545899	-0.819066	-0.567415	-0.312122	0.663689	-0.685185	-0.450382	-0.467085	-0.710095	-0.453193	-0.0176977	-0.143659	0.0126311	-0.506019	-0.421709
310	-0.486745	0.212646	0.622487	0.373391	-0.260647	0.230292	0.54598	0.897259	0.147212	-0.00423563	0.213077	0.95762	0.416622	0.492087	0.554734	1.13199	0.498068	0.628033	0.61174	0.450683	0.548019	0.984256	0.91782	0.00249268	-0.0691523	-0.198552	1.16086	0.424969	0.333224	-0.475171	0.268955	-0.844777	0.61518	-0.0459026	0.126827	-0.54846	-0.581634	-0.474312	-0.847817	-0.594795	-0.960026	-1.02825	-0.987812	0.391888	-0.268262	0.25172	-0.319925	0.437342	0.309214
311	-2.83292	-2.06697	-0.481333	-1.09749	-1.88974	-2.81994	-2.17962	-1.83936	-1.85727	-1.81725	-2.41523	-1.66697	-0.4945	-0.867741	-1.58381	-2.78277	-2.82698	-2.59924	-2.47813	-1.10309	-0.481426	-1.10517	-1.4906	-1.75125	-1.23342	-0.993726	-1.43367	-1.22625	-2.10182	-3.87743	-3.12699	-2.77432	-3.03949	-3.66511	-3.19047	-2.41687	-1.37566	-0.195591	-0.163305	-0.524678	-0.443718	-0.587428	-0.76825	-0.413083	0.434993	0.57901	-1.39536	-2.22351	-1.31185
312	-0.910272	-0.920708	-0.24111	0.148054	-0.416951	-1.26402	-0.790849	-0.66094	-0.118626	-1.50898	-1.17693	-1.43565	-1.78521	-0.957609	0.0150038	-0.907422	-0.303047	-1.00909	-0.858308	-0.981076	-1.15454	-0.623102	-0.635166	-0.682295	-1.05971	-1.45532	-1.03522	-1.20436	-0.111518	-0.499666	0.221499	-0.166471	-0.684495	-1.28907	-0.702296	-0.388633	-1.02441	-1.41445	-1.31113	-0.627407	-0.793721	-1.12368	-1.81363	-1.29639	-1.06992	-0.918085	-1.06765	-0.61484	-0.571171
313	2.73845	3.95801	3.08538	3.14625	2.89747	1.76375	1.11379	1.45135	1.43418	1.13941	1.02929	0.631503	0.373813	0.180347	1.26204	1.49213	1.66335	1.0936	0.963396	0.907635	0.112685	-0.0589476	-0.139267	-1.022	-1.57458	-0.0628289	-0.0800906	0.0701437	-0.407723	0.208922	1.49987	0.0620093	0.0469081	-0.816802	0.287759	0.0119698	1.71122	2.21288	1.47568	1.57964	1.29234	0.606738	0.90582	0.572097	0.354259	-0.0327472	0.953767	0.943012	0.734015
314	-0.823829	-0.745193	-0.177687	0.202136	0.763242	1.14549	0.291179	0.440174	0.436784	0.629807	-0.439211	-0.696661	1.29022	0.353673	0.582716	0.533348	1.00597	0.707354	0.82201	0.389735	0.30823	-2.15342	-1.72891	-0.503875	-0.0207179	0.157574	-0.569398	-0.431674	0.547868	-0.808549	-0.391291	-0.0962612	-0.450134	-0.321354	0.195472	1.17298	-0.276709	0.747868	-0.34562	0.0876283	-1.08374	-0.0100205	0.740005	0.895788	0.451259	-0.759752	1.151	0.86879	0.168011
315	-0.993279	0.124959	0.171452	-1.01281	-0.139971	-0.0454001	-0.140876	-0.364216	-0.275359	0.0836843	0.473808	0.470975	0.485816	-0.258262	0.0565712	1.13027	1.71603	0.919629	-0.646777	-0.72037	-0.784333	-0.51026	0.410418	0.892233	0.361332	0.447395	0.592074	1.04975	0.775947	0.195004	0.371308	0.485529	0.949381	0.616497	-0.527007	-1.06445	-2.18256	-2.33302	-2.26124	-2.30997	-1.90244	-1.24121	-1.2693	-0.963509	-1.00768	-0.858964	-0.833792	-0.836776	-0.716937
316	-0.887931	-1.07957	-0.411876	-0.054148	0.52522	0.253549	0.217301	0.587818	0.745983	0.113967	0.672993	-0.0769255	-0.484738	0.449256	-0.469826	-1.02485	-0.452308	-0.632988	-1.78876	-1.60728	-0.792775	-0.8026	0.105118	0.426571	-0.53793	-0.71057	0.372731	1.43877	1.95664	1.25976	1.55621	0.645461	1.42411	1.52913	0.416136	-0.255012	-0.293619	0.407334	-0.909785	-0.829971	0.530961	-0.334279	1.19159	0.454208	-0.0491085	0.208712	0.626336	0.62558	-0.509039
317	0.448612	0.894526	1.49349	1.13944	0.745803	-0.425157	0.0890288	1.46382	1.49481	1.57408	1.87168	1.35913	0.460479	-0.422865	-1.66525	-1.29481	-0.335566	0.378004	0.569805	-0.230552	-0.550794	0.0281859	-0.0448279	0.85711	0.771745	0.330963	0.775594	-0.0670132	0.179217	0.360103	-0.98186	-1.48074	-1.23807	-1.29754	-0.980967	-1.33835	-2.012	-0.871805	-1.17169	-0.696543	-0.251983	0.159348	0.0202276	-0.423793	0.0659418	1.30771	-0.33465	-0.388743	-1.08979
318	0.556546	1.04092	0.150766	0.0979156	0.231833	-0.482182	0.470479	0.289826	0.408244	-0.0669559	-1.07044	0.374152	-0.516914	0.0846449	-0.846772	-0.346601	-0.367001	-0.604808	0.593719	-0.267121	-0.626498	0.392311	0.654011	2.02911	0.630206	1.57514	0.17994	-0.160338	0.0895891	1.45408	-0.787887	-0.831113	1.02728	-0.695469	-0.836005	0.187992	1.05787	-0.167478	0.782437	0.488559	1.81179	-0.620061	-0.784293	-0.973883	-0.368613	-1.44251	-0.329214	-0.0704679	-0.454566
319	-0.986381	-0.238866	-1.37883	-0.248901	0.672177	-0.360865	0.0638909	-0.0132901	1.11383	0.318218	0.613175	0.145215	1.33674	0.770443	0.0197619	-0.566742	-1.22766	-2.02275	-1.07469	-0.749323	-1.015	-0.826313	-0.612061	-1.19134	-1.05655	-0.658644	0.684649	-0.207994	-0.449174	0.64689	1.51649	0.172024	-0.36112	-0.756209	-1.18693	-1.58622	-2.46794	-1.17741	-1.49929	-0.930773	-1.3753	-1.32487	-2.18416	-0.51276	-1.16437	-0.51913	0.636203	-1.19693	-1.41106
320	-0.120181	-0.177468	1.77932	2.1612	2.41011	1.83936	0.280925	-1.25318	-1.37543	-1.27687	-0.834355	0.62022	-0.207484	-0.772044	0.127714	1.72123	2.56886	2.93362	1.81467	0.453925	0.30636	0.945926	1.83341	1.81741	1.31332	0.767716	1.00396	-0.329477	-0.0914229	0.918679	-0.10814	-1.67398	-1.59828	0.449448	1.09255	0.343889	-1.45978	-0.531552	0.594864	0.0667066	0.917346	1.09282	0.0157466	-0.622096	0.813297	1.64482	1.57755	-0.524931	-1.54414
321	2.26443	2.58473	2.34761	2.15848	1.10379	0.778585	0.0117198	0.00498269	-0.147575	-0.0877096	-0.0368881	0.266578	-0.542516	-0.877342	-1.267	-0.447769	-0.0750486	-0.499817	-0.810124	0.160384	0.571735	2.29734	2.0677	2.15218	0.893916	0.380599	0.113316	-0.159148	-0.0468511	-0.925542	-0.716282	0.0544729	0.695179	-0.351304	-1.03164	0.255612	0.124458	0.960839	0.142348	0.628717	0.0477989	0.424756	0.0709136	-0.0291433	-0.291357	-0.24635	0.0718274	-0.829232	-1.4511
322	-2.67625	-2.24054	-1.78502	-1.64042	-2.31834	-2.41244	-1.57403	-1.47024	-1.17195	-2.0201	-2.89196	-2.89189	-0.838905	-0.318526	0.166978	-1.21455	-0.429483	-0.671524	-0.497473	0.366206	-0.901328	-1.64624	-0.439414	-1.28568	-0.869403	0.658934	-0.122093	-1.52165	-1.86622	-1.34042	-0.644887	-0.91115	-1.16774	-1.16477	-0.106638	0.346913	0.115367	-0.552574	0.3623	0.172834	-0.00715767	-0.851262	-0.854032	-1.69052	-1.40168	-1.92284	-0.760148	-0.744022	-0.955514
323	0.518311	-0.437544	-1.58326	-1.61752	-2.07377	0.112479	1.04928	0.120493	-0.352905	0.292065	0.924055	0.862767	0.324423	1.21195	0.468129	0.940185	1.22311	0.957673	0.906704	0.438676	0.952868	0.75123	-0.126419	-0.467496	0.268096	0.201514	0.858281	0.113392	0.459434	0.642156	-0.168832	-1.36985	-0.992337	0.538085	-0.394224	-1.06239	-1.85941	-1.64846	-0.837238	-0.682503	-0.348411	-0.0225262	0.538839	-0.604483	0.904999	-0.16516	-0.227705	0.69892	-1.25154
324	1.85773	2.2228	1.72498	2.01196	1.2148	1.81786	1.56324	1.11422	1.58525	1.42948	1.8357	2.26078	1.94145	1.21569	0.952085	1.49778	3.58315	3.09458	1.99231	2.72204	2.23336	2.85612	2.98015	3.02291	2.83533	0.952432	1.51319	1.30153	2.22825	1.99373	2.99393	2.12558	1.87532	1.58451	2.24234	1.68769	2.06517	1.09803	0.270383	1.84533	1.41425	1.45724	0.0946138	-0.941773	-0.937534	0.477104	0.765094	0.730665	0.601821
325	-2.02913	-1.5365	-0.352847	0.227341	1.35793	0.0951053	-0.148007	-0.590953	0.520658	1.65467	0.682654	-0.407297	-0.156237	0.205401	-0.262724	-0.065343	1.48523	0.774252	0.454051	0.0993695	0.350542	-0.540951	-0.431999	0.329103	0.528828	0.627597	-0.29877	0.184728	-1.66036	0.241662	-0.477081	0.4428	-1.78333	0.235498	0.760881	-0.566326	-0.0872973	-0.14519	0.805358	-0.146389	0.121988	-0.271655	-0.86147	0.669641	0.708536	1.87675	-0.619835	0.878863	-1.58966
326	-0.629073	-1.04798	-0.329473	0.534773	-0.125834	0.374452	-0.683974	0.109589	-1.05466	-0.720497	0.967507	0.238651	0.207418	-0.39079	-1.00021	-0.202568	-1.16407	-1.22611	-0.0704318	-0.750692	-0.508825	0.503893	0.618547	0.79688	1.40978	0.755908	1.50595	0.998988	-1.4099	-2.04788	-0.473019	-1.04047	-1.48012	-0.809174	-1.08261	-1.40668	-0.379532	-0.58147	-0.818451	0.226128	-1.13446	-0.245773	-0.297738	-0.223359	0.04297	-1.04915	-0.630636	-1.11882	-1.62778
327	-1.22051	-1.22392	0.0303792	0.707081	-0.332739	1.40739	0.857024	0.893744	0.0117232	0.113533	0.304516	-0.720533	0.610386	0.18235	0.612461	0.104582	1.01901	0.590872	-0.451639	1.41745	0.755515	1.63843	1.45677	1.48431	2.84968	1.54476	2.06421	2.44102	1.99472	2.23396	1.41681	0.0338484	1.1531	0.893051	1.39324	1.34817	0.531337	0.180274	0.397198	0.733064	0.685213	1.36488	1.30493	0.945023	1.02078	-0.749947	0.0365383	0.925831	1.40143
328	-2.77716	-2.33594	-2.26342	-0.90619	-0.527862	-1.13105	-0.713675	-0.316709	-1.21647	-0.778798	-0.533714	-0.29422	0.576915	0.416608	-0.58744	-1.12154	-1.91688	-1.31697	-0.344238	-0.697248	-0.360982	0.0290926	1.2506	1.49764	1.40169	0.51551	0.525939	0.160901	0.85103	0.0156512	0.421717	-0.3078	-0.689248	-0.00319912	-0.16263	-0.841827	-1.24496	-1.11818	-1.51658	-1.70985	-1.80317	-1.382	-1.78369	-2.36409	-2.94259	-2.71391	-2.02428	-1.47997	-1.0991
329	0.850854	1.01253	2.49242	1.42279	-0.145808	-0.0500458	-0.0273597	0.00659797	1.68393	1.45194	0.401954	0.90908	0.129382	-0.432685	0.63534	1.51524	2.38064	0.995119	-0.355306	-0.800726	0.457303	1.0132	-0.183939	0.0910157	-0.717508	-0.207274	0.968685	1.14219	0.0799052	-1.11065	1.4795	0.720122	0.0981896	-1.10905	-1.87544	-0.731796	0.0634276	1.41399	1.01419	-0.25473	-1.57643	-1.42421	-0.514299	1.58967	1.36786	0.587514	-0.114369	-1.09092	-1.31833
330	0.892095	1.15393	1.21216	0.731609	1.11818	0.788343	1.08379	1.52338	1.14817	1.47763	1.32662	1.12672	1.22436	1.35651	1.57939	1.09624	1.33143	1.24046	0.900978	0.625691	0.741428	0.649184	0.411238	0.416238	0.629115	0.902829	1.17096	0.608733	0.871714	0.436073	0.935182	1.22676	1.08285	0.846454	0.317357	0.635789	-0.119564	-0.126228	0.134996	0.490626	0.366188	0.899192	0.824777	1.21258	0.901315	0.780007	1.63609	1.13664	1.43309
331	-0.356258	0.0958485	1.42178	0.238411	1.29313	0.574766	-0.390386	0.369721	1.18516	2.02932	1.04105	0.295684	0.659892	1.15319	0.844043	0.0655649	0.574241	0.45244	0.0673557	-0.093334	-0.0324851	-0.0116934	0.0883322	0.580662	0.904169	0.320176	0.224407	-0.43621	0.24379	0.566568	0.000145483	-0.0624344	-0.486411	-0.396774	0.220246	0.355776	0.891069	0.968034	1.17077	1.1956	0.605299	0.77311	0.309692	-0.312989	0.16621	-0.136248	-0.189896	0.114511	0.550061
332	1.41273	1.33592	0.0746533	-0.0922244	-0.479898	-0.991751	-0.878742	-1.24121	-0.709654	-0.309955	0.434957	0.478537	-0.725073	-0.876301	-0.546505	-1.68777	-1.44386	0.368111	0.796766	1.13897	0.571802	0.150469	-1.18013	-1.07445	-1.82577	-0.512693	0.192122	-0.018802	-0.554837	-1.53377	-0.728779	-0.99095	-0.809128	-1.60363	-1.44711	-2.33842	-2.50344	-2.62568	-2.32266	-1.70209	-2.01053	-1.36544	-0.13344	0.307701	0.810939	2.10934	1.14566	-0.0378679	-0.3662
333	-0.291488	-0.576485	0.695128	0.475729	1.15676	0.237653	0.931314	0.221253	0.42322	-0.269708	-0.0846555	-0.497366	0.274473	0.282554	0.406357	-0.153815	-0.721035	0.113878	0.0634874	0.143833	-0.571333	-0.693883	-0.93901	-0.37286	0.0894192	0.432277	0.0702486	0.690443	0.694429	1.26178	0.870869	0.919758	0.367903	1.19143	0.765179	1.59536	1.27267	1.16065	0.394774	0.236163	0.0345884	-0.269857	-0.434411	-0.0465172	0.171744	0.748932	0.18481	0.523828	1.00274
334	-0.000418158	-0.0804975	-0.46881	0.0881944	0.0844104	-0.397139	0.0739709	0.181559	-0.0965632	-0.344129	-0.016306	0.339789	-0.373376	-2.31886	-2.0869	-1.12414	-1.31558	-1.76331	-0.965196	-1.40832	-2.04705	-2.61348	-2.98605	-2.49171	-0.766733	0.246603	-0.266123	-2.33277	-3.60731	-2.77927	-0.726521	-0.0750457	0.64963	-0.191054	0.781226	1.82409	1.13582	0.401622	-0.0842001	-0.139834	-0.245693	-1.48597	-1.26218	-1.16508	-0.950148	0.835419	2.07524	1.13369	-0.384547
335	0.672522	0.868229	1.08339	-0.0919238	-0.467165	0.0873186	-0.379984	-0.0807162	1.00692	1.05151	0.539774	0.423081	0.0418164	-0.5737	-1.19644	-0.250734	-0.151535	-0.762608	-0.628337	-0.901131	-0.59281	-1.36875	-1.22822	-0.947389	-0.329003	-0.841151	-0.23144	-0.435936	-0.662643	-0.436993	-0.028842	-0.227111	-0.440663	0.396041	-0.0956216	-0.188653	0.606465	-0.156865	0.134842	0.307231	0.164277	-0.281312	-0.112501	0.426089	0.293468	-0.217504	-0.766037	-1.12503	-0.0159477
336	-0.201883	0.0758714	0.471401	1.04771	0.202744	0.830136	1.62996	0.164754	0.929887	-0.286133	-0.192111	-0.661116	1.03946	-0.80239	0.0462787	-0.220109	0.679541	-0.216935	1.22287	1.66291	-0.563173	-0.135439	-0.744492	-0.420064	0.426898	-0.776655	0.87067	0.227895	0.343111	-0.90472	-0.407708	-0.721861	-0.233765	-0.306351	-1.31583	-1.90831	-1.51093	-1.65637	-0.721221	-0.201736	-0.831478	1.47839	-0.446584	0.308824	-1.74402	-1.21064	-0.550224	-0.222084	0.261801
337	0.320511	-0.0758279	-0.552107	1.04409	0.417678	0.126341	1.83229	0.43092	-0.499578	0.336833	-0.635288	0.0449383	1.12224	0.0866732	-0.141322	0.98244	0.186195	-0.392092	-0.224628	-0.45614	-1.5169	-0.993475	-0.59305	-2.35148	-1.50601	-0.299689	-0.586493	1.06961	1.01179	-0.220174	0.205162	0.69521	-0.141145	-0.36395	0.848747	2.00284	-0.21675	1.87615	2.39321	0.845217	1.68453	1.49933	-0.698386	-1.42983	-0.846579	-1.58877	-2.12495	-0.406203	-0.0262946
338	0.923765	1.44195	2.07499	3.0394	2.99345	2.08068	0.835373	0.154712	0.69381	0.273492	0.539597	0.483422	-0.124553	-0.322327	-0.312699	0.360889	0.600322	0.417397	0.0573516	0.167187	-0.43511	-1.25572	-0.796294	-0.727591	-0.886673	-1.18745	-1.29295	-1.31391	-1.21782	-2.10159	-1.2359	-0.990699	-1.08911	-0.828355	-0.925711	-0.194115	-0.392729	-0.21024	-0.479601	-0.631468	-0.807807	-0.0151377	-0.909644	-0.566997	-0.583665	0.114266	0.584199	0.661639	-0.047031
339	-1.62264	-1.47798	-0.4866	-0.53506	-0.816819	-0.111049	-0.628348	-0.453358	-0.85294	-0.0363291	0.854841	0.486457	-0.139527	0.529623	0.616561	0.70233	1.34865	0.621339	0.297469	0.19389	0.511311	0.447523	-0.380376	0.379448	1.15236	-0.228582	-0.95407	0.86273	0.819603	-0.0566066	-0.759405	-0.921557	0.154308	-0.862961	-1.28187	0.243398	-0.389063	-1.12031	-0.353104	-0.439092	-1.77509	-1.28922	-0.920254	-1.93636	-1.65754	-1.12783	-1.55879	-2.48026	-0.231164
340	-4.01098	-2.81197	-1.65769	-1.21143	-1.42147	-1.6826	-0.524022	-0.352813	-0.991525	-0.85246	-0.671398	-0.78332	-1.28455	-1.29725	-0.947252	-1.28839	-1.47336	-1.56879	0.350208	-2.41797	-0.377217	2.42799	1.65119	1.86962	0.763894	0.298207	0.56558	0.29019	-0.460797	-0.752634	-0.0322601	-1.11045	-0.326636	-0.319136	-0.415285	-0.0568223	-0.35403	0.0705418	-0.0420135	0.202785	1.29367	1.83761	2.20091	1.00142	1.02455	1.57131	1.23786	1.11271	1.30972
341	-1.75115	-1.52128	-1.13463	-0.99368	-1.23679	-1.86217	-2.10784	-1.28911	-1.79684	-1.73646	-0.74924	-1.19952	-1.25551	-1.49456	-1.34409	-0.115188	0.583226	0.257602	0.579128	1.36179	0.605669	0.658066	0.888115	0.530867	0.383157	-0.978846	-2.00343	-3.08213	-3.35579	-2.34955	-1.05431	-0.88932	-1.27376	-2.07178	-2.07635	-2.67184	-1.69789	-0.728091	-0.309484	-0.0671829	0.290523	0.227776	-0.673776	-1.05461	0.377207	0.574659	-0.00143294	0.833709	1.47423
342	-2.23135	-2.3256	-1.55292	-1.12905	-0.827361	-0.406764	-1.28547	-1.96115	-0.590152	-0.731273	-0.396582	-0.205018	0.113777	-1.13918	-1.83976	-1.25341	-1.15554	-1.63113	-1.71496	-0.395229	-0.0511165	-1.33244	-0.672572	-0.847226	-0.995931	-0.438512	0.650621	0.278074	-1.21969	-1.76237	-1.75864	-0.413074	0.0511559	0.12754	-1.73936	-1.8789	-0.273871	-0.430492	0.291825	0.322615	-0.0869651	-0.336648	-0.401887	0.13197	-0.806137	-1.97112	-2.09684	-1.4208	-1.44288
343	-2.17663	-1.82842	0.41135	-0.241395	-1.91587	-1.97734	-1.7236	-1.31016	-0.657562	-0.479571	-0.596584	-1.66748	-1.45095	-0.675266	0.0616707	-0.322116	0.235456	0.344999	-0.0801563	0.135646	-0.657389	-1.01916	-1.1977	-1.50211	-1.42466	-0.392314	0.0129949	-1.09416	0.0324855	0.400311	0.102226	0.197185	0.0204237	0.267925	0.51885	0.211845	-0.678503	0.346885	-0.00490124	-0.98359	-1.28682	-0.587552	0.00247611	0.185812	-0.247187	-0.226862	0.158134	0.519522	0.422161
344	0.338462	0.533671	0.9668	0.692134	0.646388	0.682663	0.60813	1.41615	1.0753	0.985636	1.22385	1.39124	1.19394	0.450939	0.476272	1.00208	1.89517	1.7996	1.57902	1.84127	2.10173	2.51793	1.78889	1.94267	1.23986	1.26065	1.65241	2.24253	1.747	0.437786	0.144054	0.345816	0.652772	1.29138	1.40257	1.36584	0.856801	0.254198	0.40582	0.679341	1.87544	2.31235	1.66171	0.867444	1.3278	0.237335	0.160538	0.141826	0.0193466
345	-1.72547	-2.21666	-2.44346	-0.802449	-0.00398955	0.546737	-0.348803	-1.45374	-2.42815	-2.51327	-0.613064	0.074711	-0.394001	0.519384	0.226352	-0.371879	-1.1051	-0.675496	-0.364808	-0.691876	-1.6751	-1.03859	-0.35289	-0.559401	-0.953714	-1.43187	-2.38222	-3.08212	-2.45044	-1.74166	-2.16372	-1.97386	-1.40988	-2.34121	-2.95306	-1.93573	-1.10106	-0.131718	-0.142718	-0.911052	-1.12969	-0.663814	-0.557861	-0.614057	-0.676862	0.638457	0.505176	-0.4383	-0.279304
346	-0.520662	-0.343554	-0.926145	-0.589959	-0.484637	-1.1411	-0.460808	0.642477	-0.0970366	-0.472109	-0.726481	-1.11578	-0.826439	-0.243199	0.148998	-0.782845	-0.656283	-0.368977	-1.21295	-0.823736	0.13785	0.458143	-0.842532	-0.854432	-0.0698182	0.0285617	-0.322849	-2.15126	-2.60093	-2.47352	-2.57753	-2.29639	-1.52331	-1.43123	-1.54052	-0.61502	0.483383	0.210423	-0.686238	-0.0286944	0.60156	-1.19365	-1.59466	-1.87265	-1.07677	-0.890677	-0.995839	0.692013	0.927543
347	-2.01204	-2.29858	-2.6173	-0.823352	-0.231727	-0.958816	-0.840075	-1.11995	-2.69171	-2.56998	-1.46094	-0.406699	0.84354	1.0291	0.520051	0.40863	1.23727	-0.134437	0.0831979	0.823648	0.765868	-0.614736	0.359765	0.595518	0.850118	1.11341	-0.713581	-1.19933	0.575419	0.0438342	0.307157	1.36818	0.88093	0.256147	0.202793	-0.991768	0.0955539	-0.594806	-1.33417	-0.199593	-0.500858	-0.863118	-1.67307	-2.20664	-1.35265	0.731295	0.766003	0.387652	-1.30355
348	-0.508067	-0.316858	0.263112	1.11102	0.595542	-0.235752	0.581888	0.771231	0.903791	0.185772	-0.557446	0.425692	-0.000219988	-0.29935	0.236226	0.355246	0.263018	1.00931	1.10187	1.02836	1.75637	1.67579	0.812921	-0.780515	-0.375412	-0.202316	-0.880648	-0.638218	-0.119159	-0.279853	-0.127329	0.0162794	-0.125441	-0.417014	-0.269507	0.17662	0.167432	-0.18895	-0.412677	-0.237747	-0.233325	-0.129644	-0.145419	0.781803	1.12727	0.96043	1.12052	0.897419	0.597029
349	0.582475	1.06021	1.33605	0.524274	1.14538	0.627877	-0.823388	0.583922	0.748743	1.00817	-0.150473	-0.631063	0.0203657	0.144575	0.0128777	-0.0305151	-0.912542	-1.13621	-1.39458	-1.4871	-0.992358	-0.686105	0.209203	-0.398049	-1.36837	0.0902794	1.57786	1.36957	0.328561	-0.413353	-0.0103957	-0.294791	-1.11929	-1.56058	-2.13556	-1.87358	-0.670707	-0.498962	-0.160429	-0.795015	0.147696	0.100375	-0.306863	-1.09251	-0.695426	-1.44846	-1.41359	-1.8621	-1.48281
350	-1.5218	-0.925875	-0.482093	-0.321357	-1.78811	-1.30958	-0.156887	-0.603744	-0.215457	-0.105911	-0.668667	-0.443294	-0.298229	-0.607914	-0.277286	-0.802207	-1.18197	-1.50063	-1.97647	-1.72422	-0.926792	-1.38013	-1.95002	-2.31188	-1.09693	-1.94071	-1.85174	-2.22719	-0.719118	0.511864	-0.129996	-1.21595	-1.16368	-0.562639	-0.338676	-0.467299	0.653629	0.869372	0.843724	1.48901	1.4473	0.614626	-0.411108	0.552506	0.127797	0.789853	2.30937	2.65424	1.63318
351	-0.444341	-0.547249	1.18646	0.753889	0.320841	0.937515	0.839026	1.76045	1.87317	1.2193	1.7474	1.43843	1.67514	-0.207515	-0.261009	0.7883	1.5081	0.823551	1.3346	1.04226	1.74978	2.04877	1.80892	-0.915833	-0.841048	-1.41549	-1.69633	-1.54442	-0.844381	-0.425745	0.329933	0.98338	0.648199	1.09376	1.43596	1.19374	0.535928	0.758178	0.176525	-0.267066	-1.95345	-2.6065	-1.86392	-1.17436	-0.74822	-0.74139	-0.688354	-0.684488	-1.31336
352	0.143581	0.482458	1.16387	0.833894	1.36919	1.33856	1.10327	0.906934	0.296324	0.131155	-0.677707	-1.50183	-2.35455	-1.15742	0.120754	0.367389	0.236993	0.649769	0.672528	0.0597566	-0.932368	0.565699	0.366955	-0.295608	0.514793	1.13758	1.38302	0.375627	-0.404654	-2.19978	-1.94241	-0.705632	-0.415125	0.624219	-0.0888565	0.216029	0.602122	0.873966	1.6589	1.01372	1.78599	1.9165	2.3611	1.89246	1.19853	0.829624	0.843655	-0.143286	2.31122
353	-0.0698455	-0.346788	-1.00355	-0.336274	0.519723	0.869212	0.494974	-1.25464	-1.19482	0.896647	0.749754	0.993042	0.877611	0.540593	0.209195	-0.688749	-1.25506	-1.06215	-1.07982	-1.88243	-1.86022	-0.72024	-1.86155	-0.429759	-0.869697	-1.25881	-1.44326	-1.55844	-0.738767	-2.72545	-1.8576	-2.14344	-1.54171	-1.75693	-1.42237	-1.27109	-0.974684	-1.46091	-2.20025	-0.902784	-1.94193	-1.14522	0.318522	0.909202	0.432446	0.0290926	-0.69231	-0.848222	-1.12234
354	-2.24823	-1.85105	-0.627076	-0.79616	0.338268	0.917882	-1.38564	-1.52609	-1.09437	-1.57364	-2.461	-2.60594	-2.29421	-1.94207	-1.92603	-0.35412	-0.0944215	-0.296547	-1.0876	-0.242902	-0.523064	-0.853846	0.518556	0.637619	-1.17646	-1.07963	-0.858945	-0.242394	0.49624	1.39406	0.42391	0.0711504	0.0987694	-0.146178	0.47705	0.911988	0.955046	0.605227	0.478132	0.799114	0.0215701	-0.551563	-0.00266961	-0.050051	0.725296	1.19067	0.130038	-0.207766	-0.891722
355	0.289879	0.433188	0.791709	0.919107	0.155629	-0.880312	-0.487773	1.08477	0.622337	-0.477923	0.254028	0.176867	0.361287	0.304562	-0.571084	-0.237588	0.312645	-0.0579037	-0.646986	-0.609742	0.12099	0.889337	0.00639007	0.983926	1.43763	0.855029	-0.0470879	-0.487669	-0.846691	-2.18046	-2.48954	-1.7742	0.0732784	0.536014	-0.175135	-0.0584762	0.391832	0.58719	0.762532	0.985883	0.882444	1.36866	1.77675	1.31727	1.39056	1.02113	-0.220519	0.0859585	0.909018
356	0.365574	0.695292	1.24565	0.465655	0.777356	1.54248	1.61117	1.68233	1.60647	1.08259	1.39347	1.21271	1.0813	0.0966307	0.402404	0.0129001	0.262035	1.29548	1.33158	1.38196	0.910889	-0.0257609	-0.426635	-0.613639	-2.06713	-2.65377	-1.39448	-1.48944	-1.1987	-0.407762	-0.660895	0.2868	1.12763	0.454647	-0.275246	0.496208	0.362193	1.27299	1.01663	1.52454	1.37466	1.41688	2.27397	0.871948	-0.364691	-0.429466	-0.251248	-1.56241	0.0778441
357	1.44379	1.45751	0.968589	1.44856	1.29245	1.16102	1.20619	2.1983	2.23931	1.17603	1.24973	1.00765	0.34137	-0.152893	0.449375	0.113956	-0.0832111	0.186778	-0.221306	-0.422884	0.3871	0.643007	1.01633	0.529332	-0.223214	-0.418271	-0.122817	-0.27571	0.0952076	-0.528931	0.275463	0.654409	0.216157	0.475787	0.718282	0.742238	0.618005	1.05309	1.59074	1.28265	0.981992	0.7653	0.880653	0.1069	-0.012764	0.228302	-0.535513	-1.0987	-1.16228
358	-0.444401	-0.120775	-0.234297	-1.25726	-1.32809	-0.141492	1.64232	0.586765	0.328284	0.196847	0.138257	-0.90382	-1.12814	0.274056	0.432384	0.165496	0.608667	-1.02203	0.2217	1.14874	0.340047	-0.216734	0.744643	0.354795	0.523084	0.821041	0.640724	-0.00500658	-0.54386	-0.527012	-0.325901	-0.230643	0.134503	-0.769893	-1.70608	-0.857629	0.496502	0.439369	-0.0636097	-0.72707	-0.548858	-1.10144	-1.68815	-1.53468	-0.955008	-0.94113	-1.09324	-0.901948	-1.13967
359	-1.21137	-0.942382	-1.14588	-1.15954	-1.55358	-0.712689	-0.0656299	-1.09076	-1.52257	-1.47396	-0.710806	0.108962	-0.146079	-0.589405	-0.636126	-0.809292	-0.806064	-1.27468	-0.76509	-0.686031	-1.03181	-0.709188	-0.487008	-1.23525	-0.905676	-1.54451	-1.31431	-1.17137	-1.89571	-1.32673	-0.679648	-1.31058	-1.04001	-0.693084	-0.563786	-1.29833	-1.72479	-0.00421473	0.0684738	-0.36433	-0.688407	-0.768691	-0.842798	-1.2452	-1.53317	-0.0369445	-0.370005	-0.618882	-0.913391
360	1.14296	1.2208	0.136112	-0.671174	-1.36967	-0.626724	-0.369182	-0.585731	-1.80577	-1.31397	-0.548543	0.175515	0.944934	1.45799	0.221212	-0.144447	0.474625	1.10564	-0.402355	-0.304518	-1.79959	-2.02199	-0.676044	-0.0316203	-0.235494	-2.14589	-2.3258	-1.64341	-1.35685	-1.59399	-1.39045	-1.14344	-1.85773	-1.56603	-0.465647	-1.64098	-1.64769	-1.84873	-2.03199	-2.68786	-2.63578	-1.81446	-0.859862	0.850611	1.12625	0.0887935	-1.60364	-0.456823	0.837213
361	-2.71907	-2.57961	-2.04222	-0.652584	-1.76996	-1.98073	-1.86853	-1.66055	-1.26541	-1.41892	-1.3004	-0.0436295	0.846493	0.169077	0.362814	0.480952	-0.0941857	-0.94976	-0.501034	-0.582	-0.524486	0.119861	-0.402151	-0.55892	-0.679984	-0.877449	-1.18008	-0.592572	0.167548	-0.483876	-0.934884	-1.60576	-0.843936	-1.09346	-0.768459	-0.379857	-0.21535	-0.17135	-0.64269	-0.848361	-1.06918	-1.33738	-0.920667	0.559462	0.00898606	-0.576577	0.53167	0.949457	0.327825
362	-0.555628	0.311286	0.795114	0.817918	0.772524	1.07239	-0.033029	-0.246346	0.0846545	-0.363761	-0.908821	-0.466275	-0.610844	0.978717	1.48247	0.939988	0.610123	0.485044	0.0360396	0.0300769	-0.150092	-0.639458	-1.03926	-1.15485	-1.37558	-0.678295	-0.534721	0.229634	0.218944	0.213878	0.380865	0.0504802	-1.02849	-0.847621	0.456347	0.578247	0.363081	-1.10737	-1.83428	-0.541194	1.31077	0.676753	-0.0144602	-0.0922211	0.36126	0.576489	-0.548495	-1.16075	-0.409502
363	-0.55395	0.858222	1.09707	-0.136807	-1.01524	0.0486727	0.640854	0.150531	-2.35647	-1.1772	0.266615	0.29329	-0.487522	-0.203034	0.716239	0.672208	0.822725	-0.195553	0.540574	-0.880902	-2.03109	-1.97014	-0.752759	-1.59901	-2.31611	-0.982865	-0.790301	-1.36829	-1.82815	-0.62873	-2.10613	-0.521023	1.05902	0.47441	-1.01687	-1.27189	0.515043	-0.82514	-1.14861	-0.487146	-0.866944	-1.60903	-0.00730602	0.0139332	-0.575698	0.267185	-1.39531	-0.681247	1.00951
364	-2.35505	-1.66042	-1.39751	-0.241452	-0.0114484	0.179726	0.109372	-0.335696	-0.854743	-1.61228	-1.62194	-0.484767	0.0140025	-0.615626	-0.615976	0.192437	-0.560051	-0.583691	-0.771345	-0.552205	-0.710586	-0.695865	-0.575237	-0.937469	-0.427	-0.0873482	-0.595256	-0.253132	-0.569208	-1.14859	-0.821542	-0.374689	-0.922394	-1.30179	-0.369173	-1.63263	-2.44564	-2.85982	-1.52393	-1.68957	-2.12212	-2.41804	-0.877464	-0.324803	0.187605	-0.478224	-0.204147	-1.19367	-1.03028
365	-2.30858	-1.49213	-2.21301	-1.08416	-1.10235	-1.07237	0.248498	0.767109	0.541156	0.769145	1.5723	0.160413	0.511514	-0.601693	-1.17623	-2.21132	-0.640852	-1.73184	-1.17941	-0.730536	-0.67692	-0.421366	-0.189606	-0.399602	-0.188028	-1.07887	-1.10216	-0.0859833	-0.469128	0.574576	0.573484	-0.346598	0.507521	-1.17255	-0.437915	-0.0598493	-0.0296893	-1.01853	0.706022	-0.256109	0.672991	0.45611	1.16033	1.54749	1.56616	1.55297	2.29252	1.97136	0.0529066
366	1.07755	1.43082	1.45082	0.800262	0.862088	0.895519	0.448221	0.545032	1.44654	1.09707	0.192548	0.531762	1.76535	0.755447	1.03052	1.47116	0.473439	0.62634	0.458117	-0.0128695	0.744469	0.852746	0.603133	-0.0511932	0.376342	0.47604	0.3076	0.749295	0.228442	1.10041	0.901885	0.455464	0.365347	0.783563	0.0579259	-0.588401	-0.211087	0.0171976	0.767279	0.213563	0.727175	0.944707	0.808169	0.798719	1.36885	0.1343	0.302411	0.0915338	0.677482
367	-0.641122	-0.470253	-0.00820524	1.19332	2.84221	1.19704	1.12345	1.18427	1.90294	0.983847	-0.954484	-0.0863069	0.568354	-0.683026	-0.524641	-0.310788	-0.481107	-0.0273439	0.0577177	-1.15616	-0.073961	0.936619	0.639254	-0.324978	-0.257969	-1.79709	-0.669101	0.17719	-1.22527	0.114467	0.893079	-0.971502	0.104691	1.12538	0.854464	-1.20496	-0.259598	0.600542	1.51405	0.737714	-0.438962	-0.865585	-1.34397	-0.0912306	-0.368467	-0.591726	0.334862	0.611201	1.13596
368	-1.75755	-2.17447	-1.12126	-1.7198	-2.60841	-0.377542	1.52271	0.707007	0.482978	-1.60048	-2.00326	-2.29401	-2.05098	-1.84299	-2.09249	-2.26814	-1.92055	-0.876289	-1.13567	-1.46535	-1.83971	-0.906674	-0.684669	-0.742657	-0.146293	-2.56345	-0.231841	-1.46016	-0.929069	-0.597006	-1.27633	-0.828966	-1.27279	0.120929	-0.895476	-1.37958	0.337292	0.0971907	-1.1575	-2.1045	-0.635292	-0.605664	-1.21548	-0.760647	-1.80173	0.463637	-0.791776	-2.26848	-1.69188
369	-0.231037	-0.152272	-0.440465	-0.514929	-0.286424	0.0925146	0.198153	-0.0642373	-0.0910568	0.128813	0.70601	1.39387	2.31315	2.63742	2.5826	2.14741	0.784935	-0.784758	-1.46643	-0.875131	-0.744239	-0.747666	-0.458839	-0.704068	0.0194229	0.433267	-0.396413	-0.171402	0.420692	0.883941	0.0343718	0.281128	-1.02657	-0.401675	-0.265649	0.0497601	0.253865	0.248191	0.778403	1.03686	0.390697	0.572902	0.251204	0.35119	0.267117	-0.574837	-1.07176	-1.13244	-1.67481
370	-3.91736	-3.40692	-3.16186	-4.34014	-3.52506	-2.59076	-1.06485	-1.05072	-1.63958	-1.71498	-1.59475	-1.28661	-2.10038	-0.705573	0.145118	1.00209	1.4092	1.25093	1.86172	2.36037	1.88907	1.40441	0.367816	-0.159395	-1.00483	-0.25721	0.451131	-0.803864	-2.28075	-1.50765	-1.38639	-1.0549	-0.851407	-1.11599	-1.14185	-0.317355	-0.25549	0.0181981	-1.20259	-1.18937	-0.438467	-0.0957339	-0.571606	-0.56566	-0.925366	-1.81401	-2.14747	-1.81681	-1.09584
371	-0.182404	-0.207588	1.45843	2.32486	0.327644	0.338029	2.42237	-0.117381	-0.665903	0.684846	1.47155	1.23844	-0.438599	-0.304624	1.45195	1.04163	1.60598	0.0385761	0.135813	1.26342	1.80689	2.39145	2.08265	2.12008	0.613393	1.10672	1.57349	1.73058	0.966741	1.20676	0.321713	-0.367486	-0.432215	-0.53289	-0.266832	-1.42367	-1.3453	0.436152	0.694424	0.845812	-0.278249	0.520042	1.08292	1.30902	1.16668	-0.228965	-1.29924	-1.83982	-2.70034
372	0.453656	0.339348	-0.930371	-1.75907	-2.09809	-1.81103	-1.97184	-1.1289	-1.10531	-0.816252	-0.758371	-1.16353	-1.01479	-1.57914	-1.37848	-1.06882	-0.897682	-0.658797	-1.12186	-1.33048	-1.64242	-0.937569	-0.968521	-1.29495	-2.41556	-2.4868	-2.21271	-0.97043	-0.941961	-1.12671	-1.13193	-0.830161	-0.691111	-0.602691	-1.93027	-2.25336	-1.27156	-1.73415	-2.84053	-1.97182	-2.11413	0.0331726	-0.743947	-0.986614	-0.358055	-0.60663	-1.52743	-2.26648	-1.26763
373	-1.92487	-0.756898	0.655445	0.696208	0.161562	-0.112833	0.890627	-1.2131	-2.02214	-1.43723	-0.419386	-0.537324	-1.55903	-1.53779	-2.04824	-2.10767	-1.71029	-1.32253	-0.329722	-0.0698039	1.1239	-0.395921	-0.155985	-1.72602	0.106329	0.549596	0.592147	1.5167	1.00687	1.68199	-0.901035	-2.34538	-2.54106	-2.07807	-1.3679	-0.159658	-0.587869	0.293625	-0.548949	-1.57879	-1.58702	-1.0487	-0.706662	-0.229109	0.0870619	0.535853	-0.578357	-0.690588	0.172725
374	1.82526	1.77007	-0.240617	0.839246	1.2973	0.784552	0.0214905	-0.973392	-0.855033	-1.86678	-1.56691	-1.74556	-1.2241	-1.04264	-0.909608	-1.70735	-1.35781	-1.71128	-2.05942	-0.872476	0.00247646	-0.941175	-0.903895	-1.31365	-0.744519	-0.757696	-0.644315	0.0378862	-0.527592	-0.879279	-0.743732	-0.672191	-2.04361	-1.90534	-1.99876	-1.88801	-1.63411	-1.01226	-1.33031	-1.02239	-0.16926	-0.0455228	-0.865822	-0.716173	-0.338557	-0.793539	-2.57844	-2.95602	-0.941979
375	-0.826722	0.146046	0.803164	0.671028	-0.178341	0.100796	0.117823	1.22986	0.805334	0.187486	-0.0650923	-0.38484	-0.674491	-0.930514	-1.0493	-0.165133	0.394619	0.366098	0.443523	0.0824433	-0.333487	0.331167	-0.461379	0.396863	0.222939	-0.3989	-0.611396	0.1811	0.76996	-0.426669	-0.167224	0.000901702	-1.0926	-1.14511	-1.13414	-1.34496	-1.29759	-0.753567	-0.935159	-0.781855	0.036633	-0.740955	-1.01049	-2.11509	-0.680181	0.26609	0.442507	-0.881438	-1.11559
376	-0.325408	-0.488695	-0.717365	-0.668844	-0.301798	0.688785	0.670477	-0.726609	-0.107434	0.685168	0.931537	0.774794	0.512314	1.13647	1.08546	-0.0995242	-0.576633	-0.169532	0.0392906	0.821056	-0.721143	0.501478	0.644227	-1.12078	-0.918999	0.234705	2.06633	-0.0662237	1.13219	0.764836	0.294621	-0.539644	0.220569	0.481067	0.0579435	1.76761	1.47245	0.385054	0.570333	0.0842193	0.831252	1.34705	0.828132	-0.324592	0.612464	2.02615	1.33136	1.05662	-0.769586
377	-2.67699	-4.05643	-2.54492	-1.64401	-1.43951	-1.41601	-1.87138	-1.6881	-1.72079	-1.56751	-1.67935	-1.67608	-1.47969	-1.71896	-0.712898	-1.67653	-2.5149	-1.68717	-1.48962	-1.93513	-2.63412	-2.37204	-1.48173	-1.72139	-1.89551	-3.51806	-2.72907	-3.23959	-2.71031	-2.10096	-2.21389	-1.61954	-1.75397	-1.44256	-1.08732	-1.42486	-2.52527	-3.55636	-3.67693	-3.87781	-2.42555	-2.62557	-1.23917	-1.16118	-0.90688	-1.69448	-0.954899	-2.32152	-2.33869
378	-0.335836	-0.0715569	0.0678707	-1.59861	-0.181504	-0.132332	0.241135	-1.10202	-1.01789	0.101235	-1.16774	-1.87135	0.608659	1.98592	1.34974	2.13811	0.465052	-0.205297	0.232738	-1.37018	-1.4424	-0.108385	-1.0336	-1.08266	-0.0225018	-0.425825	0.369746	-0.24176	0.137537	0.386943	-1.50424	-2.71379	-0.675268	1.25497	0.921339	-0.654585	-1.9243	0.0503929	0.122296	0.259247	0.197307	-0.612782	-0.202493	0.945642	-0.397485	0.377808	1.23308	0.0219838	-0.504328
379	-1.15403	-1.08166	-0.0361758	0.0279695	0.242411	0.348213	1.11766	0.55234	0.697929	2.14864	1.26042	0.0943879	0.0371561	0.0617842	1.28712	0.227978	0.607871	-0.293834	-0.313827	1.69969	2.25303	1.44596	1.60752	2.12403	1.6078	0.929468	0.32398	0.0865525	-1.26925	-1.67461	0.499429	1.24174	1.09332	-0.079585	-0.809268	-1.40934	-1.69251	-1.80767	-2.67288	-2.31827	-1.73517	-1.74125	-1.92123	-1.56663	-1.17019	-0.196923	-0.977966	-1.93749	-1.88845
380	1.42046	0.641714	-0.423123	0.21344	0.721226	0.14415	-0.62045	-1.49339	-1.559	-1.13909	-0.220761	-0.664632	-1.10967	-1.48245	-1.07851	-1.22536	-1.46728	-1.31386	-1.3446	0.165927	-0.703365	-1.11457	-1.91894	-1.44691	-0.850847	-0.63624	-0.578609	-0.748182	-0.580559	-0.883151	-0.973254	-0.64174	-0.284009	-1.04993	-0.726214	-0.369218	-0.462479	-1.00421	-1.36536	-1.39216	-0.63272	-0.565884	-0.837914	-1.09749	-1.00152	-1.1795	-1.24813	-1.38085	-1.89348
381	-0.712258	-0.883505	-1.02402	-0.974415	-0.826538	-0.786942	-0.166196	0.387102	0.528125	-0.817355	-1.43674	-1.1087	0.246495	-0.428424	-1.2364	-0.765116	-0.411975	-0.203815	-0.612327	-0.320424	-0.449318	-0.849764	-1.19947	-1.78096	-1.56547	-1.18907	-0.418152	-0.180406	-0.803551	-0.399863	-0.124736	-0.506567	-0.712594	0.126949	-0.259674	-0.0555829	0.0755868	0.28945	0.0491777	1.46478	1.02085	0.936656	-0.301455	-0.0206886	0.239492	1.1075	0.362506	0.311605	-0.307381
382	-0.949478	-0.813384	-0.997206	-1.03292	-0.0605187	0.0988521	-2.07201	-0.934887	0.404119	0.686366	0.968194	0.980469	-0.704409	-1.06803	0.0734362	0.725363	0.649929	-1.06184	0.762819	0.981561	0.0427304	-0.0984314	0.577643	0.377129	-0.285155	0.142525	1.04131	1.11695	0.795773	1.41294	0.772414	0.909981	0.714	0.299378	-0.00509013	0.936924	0.651509	-0.789292	-0.416327	0.778573	0.431412	-0.0120823	-0.964733	0.0653538	1.04378	0.0105443	-0.106782	-0.523519	-0.750134
383	-0.81385	-0.757341	-0.682424	-1.30515	-0.986636	-0.911477	-0.447227	-0.885151	0.519741	1.77836	1.08035	1.10999	0.651846	0.0394574	-0.0518883	-0.534888	-0.95309	-0.984831	-0.0112604	-0.0168219	-0.959591	-1.12284	0.825869	0.878335	-0.337334	-0.726689	-0.546436	0.135549	-0.623094	-1.25465	-0.908756	-0.128302	-0.329857	-0.184242	0.0202983	-0.0670658	-0.49534	-0.19045	-0.836339	-0.95367	-0.577827	-0.273096	-0.661577	-0.264115	-0.417797	-0.855014	-0.531012	-0.185809	-0.115238
384	-1.90374	-2.32817	-2.94249	-1.76252	-1.85243	-1.90353	-1.27611	-1.31275	-1.14611	-2.35393	-1.02143	-0.637324	-1.33145	-1.03546	-0.30213	-0.840042	-1.13548	-0.712345	0.00299766	-0.708081	-1.04563	0.129876	-0.780348	-1.16157	-1.0319	-0.878538	-0.0946625	-0.708238	-0.793619	-1.12642	-0.770275	-0.602248	-1.64126	-2.69	-3.03938	-0.301328	-0.748649	-1.32964	-1.09245	-0.939377	-1.01365	-1.94081	-1.72442	-2.02466	-1.07415	0.28744	0.250859	-0.494142	-1.02319
385	-0.965142	-0.52047	-0.0253652	-0.82325	-1.06929	-0.546286	-0.472047	0.0190399	-0.823083	-0.211999	-0.83116	-0.236783	0.843684	0.203916	-0.00262059	-0.237095	0.0118746	-0.407251	-0.125696	-0.436294	0.316604	0.697944	1.86046	2.23162	2.2336	1.42181	1.4491	0.15347	-0.919628	-1.28453	-1.24799	-1.39771	-0.18824	0.150426	0.152964	0.33279	-0.0450632	-1.0361	-0.564399	-1.26449	-1.35107	-1.56414	-1.46727	-0.243242	-0.494484	-0.741763	-0.714435	-0.185093	-1.1403
386	-0.568011	-1.46352	-1.56358	-0.827093	-0.528248	-1.17776	-0.511621	0.329747	0.296393	-0.040736	-0.421607	0.0767507	0.638615	0.838177	0.550053	-0.174886	-0.257192	0.926107	-0.0964395	0.0364146	-0.234571	-1.1456	-1.71625	-1.42768	-1.48123	-1.76005	-0.862042	-1.19427	-1.19579	-0.662597	0.00925588	1.5448	2.26779	1.49869	0.59119	-0.983865	-0.156271	0.211916	0.305063	0.445343	0.379108	0.557667	-0.968187	-1.0586	0.521857	0.291115	-0.461686	0.101317	1.56895
387	-0.723993	-0.0836847	0.151701	1.01184	0.997587	0.649153	1.42688	0.910299	0.788267	1.15083	0.228014	-0.897941	-0.338115	-0.702954	-0.10067	0.96016	1.26351	0.27259	-0.182636	-0.724621	-0.795396	-1.60906	-1.97833	-1.14095	-1.2865	-1.64635	-0.966404	-0.170642	-0.944685	-1.06125	0.537027	0.477161	-0.185469	-0.532823	0.713968	2.22477	1.36369	1.71542	1.24987	2.34698	2.37379	1.66717	1.46541	0.582353	-0.140606	-0.732503	-0.407418	0.753313	0.583544
388	0.408572	0.0932139	-0.322453	-0.675137	-0.500059	-1.37612	-1.06529	-0.915678	-0.377569	-0.116416	0.508292	1.10869	0.466479	0.229634	-0.816922	-0.0212338	1.11908	0.725785	-0.219452	0.244654	-1.1683	-1.86409	-0.687282	-0.187958	0.368373	0.824917	0.781128	-0.0344789	0.728968	1.06568	1.12038	1.31796	0.857052	0.161524	0.419013	0.733652	-0.474454	-0.553737	-0.105321	-0.249745	-0.968461	0.157233	2.22356	1.30399	1.667	2.34316	1.30901	0.746211	0.80957
389	0.365398	0.173343	0.608629	0.245665	0.171802	1.38014	1.92285	1.73117	1.50728	1.72897	1.2828	0.795139	0.835614	0.692365	0.559079	-0.20873	-0.293052	-0.415384	-0.877364	-0.290078	1.07722	1.25694	0.512705	1.11899	0.94518	0.668321	0.912287	0.842965	0.856507	-0.415869	-0.539677	0.150434	0.209292	-0.353668	0.242999	0.669932	-0.184523	0.125969	0.414068	0.580322	-0.609931	-0.455549	-0.670532	0.122094	0.350268	0.532286	-0.0956671	-0.70796	0.716332
390	-2.04502	-2.27656	-0.856277	-0.937753	-1.88182	-0.046409	-0.177055	-0.397219	0.87556	0.303905	-1.09882	0.439751	-0.971395	-1.55554	0.881309	0.328218	-0.640016	1.40905	-0.702812	-0.0546335	0.973746	0.176941	0.302404	2.1198	-0.434392	-0.925361	-0.324901	0.678473	-0.739898	-1.95167	-0.386136	-0.402141	-1.32044	-2.24967	-0.876841	-0.395072	-1.5955	-2.5211	-1.11453	-0.296716	-1.00976	-1.36853	0.173109	-1.3292	-0.912714	0.760472	-0.662891	-1.73216	0.152356
391	-2.00819	-2.40403	-1.98438	-0.698481	-0.589428	-0.670221	0.229034	-0.104892	0.11491	0.813979	0.106867	0.387805	-0.0314908	-0.471018	-0.786972	-0.27696	-0.568364	-0.779008	-1.32441	-0.684593	0.00673147	1.00523	1.93991	1.19035	1.19532	2.29112	2.37102	2.08193	2.49124	2.86529	2.14646	1.17547	1.70996	1.81228	0.612054	-0.862911	-0.342467	0.822409	0.509241	0.17511	-0.885433	-0.450384	-0.717427	-2.14809	-1.78387	-1.21017	-0.0417013	0.654248	0.745383
392	1.40427	-0.112522	-0.311407	-0.938969	-2.18157	-1.76061	-0.697722	0.179281	-0.0896794	-0.074031	1.37576	0.844635	0.627752	-0.556096	0.590456	-0.670851	-0.0611098	1.45666	0.318128	0.386256	0.223517	0.970893	-1.07879	-0.496416	1.48768	0.15735	-0.475353	0.373894	0.569178	0.510073	-0.0304812	0.423968	2.03287	1.16886	1.87779	1.64031	0.0798593	0.544246	0.353664	-0.827103	-2.24378	-0.447089	-0.495067	-0.993517	-0.817135	-0.810186	-1.05153	0.15287	0.0332924
393	1.34593	0.819095	1.31523	1.72773	2.33827	2.23341	1.64114	2.06616	2.4439	2.34582	2.10791	1.72976	1.55942	1.1983	1.25715	1.44173	1.5022	1.40789	1.30455	1.24108	1.54996	1.74291	1.60206	1.62744	1.35596	1.15758	1.25632	1.5222	2.0223	0.568686	-0.19855	0.901008	0.755657	1.25888	0.475297	-0.0072779	-0.643687	-0.465998	0.0489661	0.187388	0.324894	0.628675	0.16845	0.567774	0.668402	0.608072	0.278408	0.406536	0.758975
394	-1.23034	-0.89485	0.319977	0.293148	0.385435	-0.72643	-1.23336	-0.773586	-1.02166	-1.52875	-0.74848	0.619892	-0.531762	-1.734	-0.341969	0.129757	-1.31052	0.0822076	1.22324	0.284482	-0.954237	-1.51983	-1.76825	-2.14006	-1.49988	-1.44855	-2.29707	-0.103276	-1.27634	-0.229032	-1.90659	-0.229272	0.977323	0.110786	0.0539913	-0.354608	-1.36667	-2.12088	-0.780759	-0.222174	-0.304889	0.261736	0.0233273	-0.99396	-1.71849	-0.143672	0.206393	0.500881	-0.708294
395	-1.08799	-1.25109	-2.32197	-1.79817	-2.20312	-1.78423	-0.45504	0.237797	0.409583	-1.65966	-2.81373	-2.35527	-1.51882	-1.11321	-2.30875	-1.34068	0.142365	-0.514597	-1.1574	-2.06783	-0.624109	-0.967391	-0.841076	-2.47565	-1.81271	0.274811	1.74962	0.371981	-0.0219725	0.545947	-0.532962	-0.465499	0.949145	0.699262	-0.739335	0.628986	1.15323	-0.372557	-0.559645	1.05412	0.399897	-0.444799	0.239236	-0.277789	-2.00648	-0.817829	0.00903005	-0.77392	-2.11634
396	1.06972	1.80344	2.23084	1.42682	1.27474	1.34046	1.75595	0.840519	1.01586	0.854358	0.856681	0.122814	0.682867	1.25953	1.70797	0.882546	0.130471	1.38155	1.47362	1.06728	0.780436	1.54719	1.10563	0.489528	-0.613366	-1.0254	-0.856408	0.168056	0.104709	0.752487	1.21465	0.697644	0.298248	0.58537	-0.372482	-0.0666217	0.0374048	-0.5721	-0.790678	-1.34344	-0.810095	-0.313606	-0.318901	-0.240543	0.0519466	-0.508722	-0.760991	0.217041	1.4155
397	0.456097	-0.103331	-0.577892	-0.689666	-0.997305	-0.0702581	-1.60992	-1.58402	-0.72547	0.0513989	1.37918	-0.352779	0.00507797	-0.284358	-0.313911	-0.963786	-1.39463	-0.305132	-1.91544	-0.624769	-0.583996	0.0822885	0.889596	0.457088	-1.02453	-0.789948	-0.156134	0.302775	0.366016	-0.113268	0.520309	0.616467	0.0900503	0.0898332	1.26051	1.21677	0.724298	0.998069	-0.062742	-0.528294	-0.0464617	1.08838	0.402655	-0.380519	0.577741	0.731579	1.1111	1.47376	-0.737883
398	1.21824	0.882801	0.321123	0.884773	0.96517	0.909972	0.560537	0.674851	0.737002	0.445736	-0.953973	-1.04535	0.0826294	-0.0284553	1.43163	1.98463	1.57219	0.334365	-0.00591717	-0.00369032	1.27567	1.94239	1.47283	1.19314	1.28225	2.26685	0.988835	-0.252446	-0.591067	-0.66777	-0.731627	-0.444238	1.22958	1.66334	0.860747	-0.112695	-0.719463	-0.888147	-0.657739	-0.819997	-0.392924	0.10445	-0.14328	-0.35796	-0.8538	0.325872	0.665828	0.442318	0.647668
399	-2.24116	-2.81572	-2.22466	-0.959224	0.844164	0.0485525	-1.18852	0.15399	-0.857295	-0.958935	-1.41258	-0.978702	-1.52546	-0.430371	-0.645498	-0.0110095	-1.2896	-0.298799	-0.197974	0.0985285	0.126663	-0.0908804	0.305939	-0.399042	-0.912993	-1.766	-1.25792	-1.18033	-1.95922	-0.980292	-1.04018	-1.23003	-1.30868	-0.51103	-0.00763494	0.503515	0.177388	0.64218	-1.43189	-0.266652	-1.92222	0.0721387	-0.532431	-0.052022	-1.0201	-0.295953	0.506529	1.37254	1.07936
400	-1.78547	-1.06368	-0.550018	-1.35877	-0.499007	0.29479	-0.634868	-1.60502	-0.115081	0.515191	-0.0289186	0.00128341	0.369854	-0.697524	-0.75335	-0.244525	0.385751	0.672207	0.163566	0.793696	1.61146	1.41931	0.993628	-0.304202	-1.52307	-1.92514	-1.41999	-0.901014	-1.45892	-0.286711	0.774508	1.28939	0.473591	-0.475006	-2.1904	-2.46124	-1.88306	-0.863074	-0.617516	-1.49464	-1.97944	-2.07654	-2.1097	-1.20586	-0.687711	-1.03734	-1.1891	-0.696226	-0.939908
401	1.36365	1.8274	2.5293	1.04341	0.545712	1.26689	2.52261	2.63663	2.10617	2.12661	1.58931	2.06273	1.92662	1.34909	0.903558	1.75444	1.60982	1.45188	1.37751	0.873673	0.0631143	-0.742917	-0.302213	0.347602	0.550382	0.170283	0.319842	0.565814	1.32552	1.51839	0.760549	-0.124395	-1.63267	-0.720404	0.455119	0.940929	0.266338	-0.767502	-1.88873	-1.23252	-0.562224	-0.398234	-0.184016	-1.39661	-3.13135	-1.76841	-1.18903	-1.36607	-1.33736
402	0.0673789	1.09916	0.699565	-0.122253	-0.600592	0.05301	0.874701	0.964062	0.455312	0.495821	1.2453	0.499387	0.480424	-0.417667	-0.17956	-0.461705	-0.115954	-0.408444	0.598901	-0.353563	-0.650555	-0.379014	0.0626536	-0.841996	0.047447	0.148931	0.630882	-0.132991	0.496539	0.494148	0.430986	0.0561405	0.213291	0.0802089	0.616191	-0.159347	-0.876015	-0.596864	-0.569785	0.25349	0.948722	0.691461	-0.759196	-0.484591	-0.840886	-0.98958	-1.38358	-0.637037	-1.33137
403	0.247534	-0.622595	-1.36175	-0.407631	-0.687873	-0.373788	-0.84744	-1.15537	-1.16484	-0.30115	-0.00212973	0.0276198	0.486701	0.892077	0.192086	-0.142966	1.01356	0.414267	-0.530446	-0.114411	0.445687	0.608473	0.017924	0.407584	0.487727	1.30589	1.32595	1.51963	1.61019	0.788546	0.10515	1.06761	-0.0855628	-0.678793	-1.12885	-0.643117	-0.281551	0.604778	1.1159	-0.11779	0.27339	0.650174	-0.0579574	-0.815926	-0.771742	-0.122875	-0.60416	-0.368467	-0.844889
404	-0.312668	0.4036	-0.270604	-1.84741	-0.886911	-0.14341	-0.36669	-0.323064	-1.32486	-2.29252	-1.72213	-1.08817	0.893408	0.533233	-1.75855	-1.14854	-0.447847	0.169023	0.0926526	1.773	0.377849	1.11334	0.477989	1.66922	0.348813	1.01335	0.588702	-0.319637	-0.617809	0.201418	-0.552932	-1.7878	-0.789774	-0.419982	-0.299975	-1.52929	0.319151	-1.09656	0.603516	-0.167512	-0.750835	-1.37915	-0.413791	-0.819873	-0.232765	-0.228148	-1.47014	-1.33785	-1.38428
405	1.61733	2.17935	1.79074	1.54232	1.91225	1.46648	1.64484	2.17829	2.26273	1.92799	1.4189	1.07278	1.54513	1.01303	1.45095	1.80679	1.28096	0.869654	0.928884	1.80704	2.37949	1.89642	1.54595	0.524061	0.195836	0.807418	1.07678	1.38165	0.826594	0.528594	1.1291	0.937598	0.358096	1.25003	1.64596	1.09755	0.645034	1.04422	0.734213	0.670282	1.0366	1.20516	1.11612	1.56407	1.77445	1.08857	1.12217	1.09081	0.796091
406	-0.300768	0.388789	0.174055	-0.223028	0.706838	0.0844999	-0.87056	-0.449699	0.100371	-0.606707	0.00449672	0.156198	0.209291	-0.754551	-1.05669	0.299326	0.600969	-0.0330397	-0.0445042	1.00516	0.941781	0.559155	-0.140943	-0.243947	0.36483	0.188746	-0.562948	-0.462035	-0.176862	-1.56601	-1.20001	-0.544985	-0.847594	0.788536	0.074874	0.207482	-0.384927	0.0600302	-0.256404	-1.36343	-0.977381	0.933073	0.630992	0.0140154	0.164491	-0.491582	-0.372264	-0.32352	0.00656347
407	-0.393789	-1.35044	-2.32253	-2.30729	-1.81662	-0.808111	-0.334585	-0.116991	-0.936552	-1.40739	-1.01585	-0.619195	-0.450291	-0.182242	0.746439	0.631497	-0.0127027	-0.182751	-0.558281	-0.735232	-0.197436	-0.566273	-0.436077	-1.38074	-1.58813	-1.23475	-0.768592	-1.76548	-2.28114	-1.74284	-1.94917	-2.85025	-2.65589	-1.98103	-1.44751	-1.09122	-1.78821	-1.69511	-2.49938	-3.06701	-2.71334	-2.51069	-2.27343	-1.77733	-1.29634	-0.468992	-0.295109	0.0957407	-0.198238
408	-1.30123	-1.44493	-1.30707	-0.557597	-1.42213	-1.43892	0.153156	1.50795	1.64044	1.26273	1.17952	0.372441	0.117674	0.120478	1.12418	0.0868491	0.179397	0.137457	-0.349666	-0.719384	-0.137851	0.0582709	-0.962215	-1.50832	-1.03473	-0.85878	-0.374518	-0.749057	-0.283281	-1.94519	-1.8783	-0.300292	-0.149278	0.306545	0.485265	0.122631	0.634552	1.96963	2.33132	1.59179	0.986676	-0.565232	-0.830541	0.750786	-0.313036	-0.227244	-1.57097	-1.51111	-0.329091
409	-1.35352	-0.877787	-0.902124	-0.796516	-0.117938	0.0448979	-0.0454683	-0.675621	-0.242089	-0.59585	-1.03632	-1.02708	-1.07078	-1.16732	-1.40016	-0.964321	-0.771249	-1.54375	-1.75656	-0.979771	-0.980213	-1.17293	-0.372726	0.100885	-0.251509	-1.30355	-1.1488	-1.48394	-1.78242	-1.37171	-1.06152	-0.485367	-0.277534	-0.565938	-0.89462	-0.966292	-1.64496	-0.881226	-0.196122	-0.105499	0.327743	0.236933	0.0228618	-0.569162	-0.506315	-0.630811	-0.669845	0.440168	0.406119
410	0.00340711	-0.155881	0.609224	1.62057	1.13155	0.434441	0.711256	0.606264	0.44516	0.744116	1.04294	1.1711	-0.0365305	0.540072	0.594837	-0.265528	0.946557	1.09304	1.1948	0.777302	0.586446	1.79343	1.90725	1.8268	1.93514	1.84879	2.07678	1.53473	0.962645	1.09825	0.0844958	1.06031	1.48462	1.06176	0.935148	0.397003	0.785911	0.224025	0.515632	-0.120161	0.335348	0.195191	0.419726	0.0911164	0.867311	1.11158	1.3629	1.59541	1.06394
411	0.084305	0.172014	1.44843	0.491866	-0.962652	-0.738751	-0.243357	-0.112303	-0.0604785	-0.522877	-1.65834	0.377035	0.623208	-0.277242	-0.242987	0.536579	0.746325	0.233903	1.03539	0.23691	0.262366	0.70755	2.3396	1.72774	1.87296	2.35098	1.82075	1.82758	0.789613	1.14832	0.266768	0.0619192	0.887583	0.372286	0.121524	1.30856	0.414226	-0.721093	-1.47964	-1.2647	-0.299997	0.283617	-0.792873	0.253949	0.270591	0.175539	0.439093	1.34084	1.39907
412	-1.26103	-0.822662	0.168158	-0.299626	-0.167402	0.970372	0.294404	0.0491915	-0.317676	-1.50747	-1.07855	-2.11715	-1.87792	-0.91805	-1.95553	-1.09033	-1.24373	-0.694587	-0.257836	-2.10298	-1.74948	-2.06955	-1.56454	-0.869879	-1.45266	-0.708159	-0.0815147	-0.44582	0.491402	-0.244559	0.0962318	-0.344095	-0.273136	0.0411297	-0.010653	0.14522	-0.530424	-0.356615	-1.20122	-0.0945542	-2.10208	-2.06627	-0.935069	-1.61908	0.0744759	-1.06783	0.106557	0.755266	-0.857888
413	-2.31604	-2.01729	-2.19232	-2.25722	-1.18754	-0.689839	-1.25109	-1.49608	-2.04593	-2.12603	-2.5481	-0.123593	-0.214175	-1.26214	-0.911846	-1.92689	-1.91635	-2.47349	-2.15001	-1.88971	-2.14549	-2.76527	-1.54527	-0.730953	-2.11468	-2.81456	-2.14142	-2.64934	-2.33106	-0.905083	-0.775867	-0.698174	-0.0787644	0.422856	-0.748064	-0.165303	0.0706651	-0.245586	-0.810619	-1.64087	-2.09346	-1.99204	-2.23493	-1.72662	-0.385332	-0.389039	-0.413988	-0.909334	-0.466761
414	0.487953	1.20371	2.17197	1.81178	2.99651	3.18243	2.51223	1.98923	2.57884	1.99102	0.776517	1.18421	2.19782	2.776	2.38313	2.51929	1.91984	0.216529	0.380382	0.644161	-0.426223	0.713512	1.15497	-0.198596	1.63141	1.66055	1.46495	2.21049	2.43901	3.46134	2.98069	2.16369	0.984205	1.04994	2.51989	1.73313	2.86136	1.72489	2.57059	2.1186	0.966985	1.8786	2.31385	0.827714	0.477155	-0.12595	-0.359922	0.0176174	0.0747289
415	-2.13637	-2.25307	-2.14247	-1.59817	-0.825821	-0.819954	-0.542542	-2.40626	-2.72506	-1.07507	-0.605531	-0.404595	-0.553423	0.0592979	0.276987	-0.0437825	-0.073254	-0.443387	-2.60525	-1.45308	-2.21928	-1.48191	-0.726452	-0.489092	0.801952	0.678191	1.66155	1.25667	-0.721502	-0.487297	-0.484576	-0.0271031	0.212028	0.526401	-0.956368	-1.1522	-0.662931	0.770455	-0.0954551	-0.385482	-0.287111	0.178439	0.616792	-0.325691	-1.10117	-1.13712	-0.297333	-0.122821	-0.395631
416	-0.829677	-0.713898	-0.275332	-0.744365	-1.11262	-0.744081	0.212941	0.384885	0.350154	0.497461	0.189093	1.4837	1.68726	0.831814	1.14947	1.37663	0.551062	0.378888	0.646436	-0.232294	-0.452785	-0.640519	-0.0688295	-0.124312	-0.309817	-0.832763	-1.39203	-0.254922	-0.558524	0.129525	-0.468535	-0.871724	-0.969036	-1.21472	-0.123422	0.375657	0.594869	-0.956036	0.211965	0.842435	0.612281	0.855141	0.978601	0.666703	-0.107219	-0.376178	-1.15655	-1.34494	-1.46763
417	0.556208	0.450265	-0.202032	0.0578864	-0.0744885	0.125982	0.0623528	-0.472762	-0.419359	-0.167291	-1.10764	-1.13876	-0.952408	0.181964	0.00175191	0.814428	1.21571	0.596683	0.234789	0.861328	-0.666674	0.41157	0.197368	-0.294724	-0.942451	-0.0688674	-0.48566	-0.0347591	-0.766204	0.518603	0.352027	1.20301	0.560015	0.357177	0.470841	-0.478099	-0.753008	-0.8103	-0.882113	-1.28104	-0.585475	-0.595866	-0.628213	-0.319749	0.0390194	-0.440758	0.904606	1.17087	1.09523
418	-0.160011	-0.276731	0.648439	1.30231	3.00465	3.16184	2.75295	1.70391	2.00654	1.62351	1.43915	1.37428	0.779688	-0.415569	-0.604677	-0.0648573	0.0800825	-0.321991	0.982656	0.565815	0.645279	0.960965	1.01346	0.818126	0.337837	0.170784	0.000879173	0.0574494	-0.63386	0.107377	-0.0100111	0.107438	-0.145967	-1.30184	-0.658808	-0.216674	0.146282	0.0254663	0.547847	0.848496	0.0911865	0.421978	1.11703	1.06493	0.00756769	-0.0409816	0.137939	-0.572314	0.0935835
419	0.721563	1.42682	1.04596	2.18825	1.906	0.626181	0.529777	0.190061	-1.11237	-1.17269	-0.609692	-1.04022	-0.286526	-0.683442	0.0575352	-1.54113	-1.00926	0.504616	0.567291	0.334466	-1.05755	-1.08431	-0.74993	0.969534	1.29443	0.646769	0.173996	0.141883	0.592248	0.690275	-0.382524	0.465829	1.21125	0.499161	1.29819	0.917923	1.14835	1.04203	2.18914	0.806047	2.08226	2.04075	0.649325	1.85758	2.06934	-0.199856	0.0652608	1.69276	2.47796
420	0.214052	-0.104148	-0.26072	1.17137	-0.53068	-0.140556	-0.0116226	0.22963	0.0989908	-0.0744598	0.246811	-0.783069	-0.519554	0.0996713	-0.706277	-0.244916	-1.54492	-0.649517	-0.237765	-1.29747	-0.291379	-0.428299	-0.712066	-0.471156	-0.99897	-0.921848	0.104978	-0.847975	-0.244364	-1.12804	-1.28175	-0.554626	0.509145	0.207435	0.171429	-0.137193	-0.784932	0.568394	-0.0940183	0.320864	1.30077	0.574225	1.31869	0.372	0.76089	0.241002	-0.112104	-0.885558	-0.998688
421	-2.37763	-1.20417	-1.57207	-1.73802	-0.379674	-1.98456	-2.43433	-1.46022	-2.39942	-2.23533	-1.75358	-2.21911	-2.05405	-1.3635	-1.27498	-1.12505	-1.11554	-2.6681	-2.04331	-2.05271	-1.49615	-1.32853	-1.22106	-1.22843	-0.684578	-0.753068	-1.49006	-0.482218	-1.00866	-1.28378	-0.988606	-0.586017	-1.35793	0.0302104	0.442604	-0.48516	-1.60006	-1.24989	-0.467337	-1.11009	-1.25449	-0.741834	-1.5946	-1.46777	-0.140633	-1.07186	-0.361243	-0.490234	-0.782955
422	2.19727	1.84532	0.465314	-0.353218	0.613833	0.758985	0.4039	0.911749	0.566689	-0.344001	-0.754531	-0.992533	-1.26039	-0.717261	-0.121138	-0.379905	0.121202	-0.325002	-0.668953	0.879143	0.164991	-0.668569	1.06614	0.763989	0.158755	-0.626324	-1.61132	-0.896499	-1.38622	-0.834178	-1.50447	-0.425296	0.324344	-0.312703	-2.02266	-1.04591	-1.31765	-0.840796	-0.717965	-0.376185	-0.971799	-1.22291	-2.19542	-1.5624	-1.01333	-0.755464	0.836117	1.853	2.05793
423	-0.909495	-1.7449	-0.377099	0.68358	-0.100009	1.33282	2.11326	1.17337	1.91363	0.511201	-0.367803	0.453821	-0.794362	-0.443836	0.266981	-0.346151	0.633398	0.45012	-0.854396	0.0782136	-1.41746	-0.45354	-1.62207	-0.910864	-0.838634	-1.48781	0.284912	-0.940598	0.492532	-0.0256162	-1.41935	-0.430229	0.299528	0.0664128	-0.809608	0.497976	-0.159999	-1.41792	-0.395145	-0.0869564	-1.79299	-0.823049	-1.12019	-1.72995	-0.18199	-0.641216	-1.63153	-0.553394	-1.66292
424	-0.00755393	0.125348	0.0860461	0.0180632	-0.50418	0.476851	-0.0734662	0.285937	0.93762	1.4938	0.489583	-0.566867	-1.72363	-0.351537	-1.30535	-0.161561	-0.548038	0.350475	-0.487958	0.449577	-0.475935	0.186612	1.58745	1.33879	1.90508	1.37796	0.475995	1.04586	-0.202169	0.292109	0.45929	-0.422367	0.600832	-0.582407	1.47506	0.137388	-1.35564	0.844216	0.388126	-0.231171	0.959854	-0.761223	0.92463	-0.479556	0.165823	0.607551	-0.473274	1.19094	0.3835
425	1.25029	1.78471	2.05249	1.46012	1.85264	2.90982	3.41986	3.19307	2.79066	2.82769	2.95377	2.47495	2.36897	1.29678	0.874265	0.560384	1.40643	1.5724	1.06886	0.325096	-0.851439	-0.675743	0.785548	0.951553	1.17851	1.06645	0.021614	0.227444	1.15983	1.10643	0.817348	0.0968936	0.833148	0.486912	0.851494	1.8878	0.9131	1.37521	0.471553	0.889982	0.5393	0.00754894	1.00779	1.38773	2.02417	1.8265	1.15519	0.641795	0.180229
426	-1.72121	-0.283734	0.26716	0.268509	1.44784	0.444079	0.354708	-0.0170722	-0.986181	-0.0179402	-0.271248	-0.525107	0.336847	1.30819	2.54026	0.848645	2.4704	-0.040318	0.520534	0.912373	0.554396	2.98744	0.668874	0.9538	0.0930327	-0.0457929	-0.454989	-0.806645	-0.675984	-1.90894	-0.327748	0.589612	-0.266441	0.217143	-0.214004	-0.339831	0.726974	0.397365	1.30756	0.564987	0.0271892	0.684089	-0.40569	0.42521	-0.528814	0.227462	-0.390815	-0.162087	0.730984
427	-0.190534	1.22132	1.98432	2.45599	2.83677	2.2298	0.676053	0.208062	-0.969549	-0.575295	-0.687447	-0.399539	-0.802346	0.344356	-0.272066	-0.309219	0.404615	0.513376	0.361216	1.03926	1.78348	2.01877	1.67383	1.6586	1.18778	1.52453	0.84487	1.3947	1.11559	1.75954	1.57163	0.879401	0.756209	0.300958	-0.279858	-0.785134	-1.21407	0.836783	1.91629	2.14988	2.19577	1.50498	1.95197	0.956354	0.387058	0.591828	1.65894	0.593841	-0.25658
428	-1.68993	-0.573047	-0.973211	-0.713812	-0.234335	-0.413306	-0.325739	-0.052257	-0.112064	1.10476	0.540527	1.05835	1.31151	0.604256	0.363647	-0.0125766	-0.416397	-0.358962	-0.815037	-0.378679	-0.324795	0.260305	-0.181347	0.0867825	0.685244	0.804125	-0.808387	-0.511014	-0.0321643	-0.491679	-0.798974	-0.947836	-0.682762	0.450261	0.151615	0.584321	0.0754567	1.17582	0.353203	0.518632	-0.443886	0.389817	-0.671179	-0.356431	-1.33045	-0.707337	-0.562012	-0.0515156	-0.616485
429	0.00773484	0.244775	0.886021	0.681833	0.453238	0.180688	0.607369	1.17009	0.634309	0.163596	0.457506	0.610966	0.556094	0.865747	1.09366	0.247586	-0.293227	-0.451704	-0.126136	0.409008	0.655944	0.990427	1.48962	1.60925	0.455965	-0.802973	-0.659593	0.1672	-0.0466077	-0.257662	-1.22259	-0.725046	-1.40573	-1.18858	-1.30299	-1.90014	-1.90491	-1.61675	-0.738811	-0.821384	-0.845468	-0.640032	-0.863235	-0.412678	-0.745625	-0.0670477	0.350397	0.194493	0.0149088
430	-1.82779	-0.606015	0.0618479	-1.44493	-1.56819	-0.104469	0.069234	-0.31029	-1.26974	-0.550475	-0.173054	-0.833203	-1.25101	-0.113416	-0.814051	-0.534289	-0.903287	-1.8734	-0.201471	-0.284334	-1.06734	-1.29301	-0.998865	-1.68486	-0.623986	0.176549	-0.13655	-0.0477219	0.0508199	-0.680846	-1.369	-0.38016	-0.624162	-0.913351	-0.675828	-1.43495	-1.0462	-0.267438	-0.15242	0.734304	-0.120972	-0.585427	1.13934	0.31188	-1.04678	-0.44254	-0.154911	0.589539	0.230869
431	-0.929977	-1.23633	-1.77409	-1.91435	0.211375	0.906652	0.584228	0.268533	0.336754	-0.386167	0.325869	-0.0304492	1.37179	1.35665	-0.188465	-1.10068	-1.99389	-0.849991	-0.967379	-0.550734	0.491983	-1.22216	-1.09044	-1.52387	-1.15985	-1.13935	-1.39212	-0.835268	-1.61823	0.23539	0.190633	-0.239951	-0.0650186	0.000171214	0.57146	-0.137184	0.120996	-0.271812	0.562818	0.900184	0.894518	0.706903	0.308174	0.107736	0.0398996	-0.571419	-1.61363	-0.380142	-1.65515
432	-3.06187	-1.72653	-0.732319	-0.668968	-0.112677	0.291789	1.07073	-0.161753	0.720432	-0.356387	-1.63598	-1.73412	-2.28808	-1.50528	-0.855818	0.679339	0.770053	0.906783	0.297866	0.233989	-0.3044	-0.776751	-0.258184	1.00792	0.721412	0.550937	0.207244	0.126737	-0.542034	0.0953315	0.149725	-0.699995	-1.25349	-1.14073	-1.124	-1.56636	-1.57693	-0.726424	-0.653127	0.0243631	-0.365298	-0.416046	-0.481185	-0.142498	0.224531	0.0350893	-0.218064	-0.258509	0.874397
433	-1.78907	-1.24993	-1.39816	-2.56375	-0.821002	-0.908099	0.0390724	-1.44094	-1.19129	0.633913	0.704224	1.31175	0.383835	-1.03075	-1.95565	-0.387183	-0.438367	-0.76612	-0.55284	1.63446	0.0478357	0.934669	-0.0589494	0.554525	-0.288626	0.113464	0.260737	0.594041	-0.529326	0.616213	0.403959	1.22963	-0.155993	-0.0484592	-0.932663	-0.246892	-0.278365	0.443191	-0.929735	-1.92818	-0.77539	0.0791889	0.0459108	-0.180512	-1.10735	-1.23032	-2.40402	-3.84019	-3.12682
434	0.119397	0.1199	0.693232	0.915509	0.59237	0.544276	1.0194	1.64378	0.851891	0.777314	0.836581	0.898267	1.39631	1.6934	2.47338	1.71887	0.972525	0.508015	0.559949	0.216881	0.000249883	1.22563	1.63073	1.1213	0.638487	0.966458	1.27294	0.337228	-0.0175615	-0.147284	0.661206	1.12006	0.26388	-0.100482	1.06093	0.7923	0.453308	0.633588	0.207908	-1.58085	-0.765823	1.30993	1.68547	1.15481	0.107734	-0.134226	0.194124	0.883128	0.928069
435	-1.37149	-0.741332	-0.0453033	-0.701906	-0.18433	0.0210026	-0.501043	0.0393318	-0.479835	-0.96721	-0.723299	-1.51933	-0.938454	-0.919065	-1.18561	-1.80718	-1.01502	-1.53308	-1.6207	-0.658279	-0.289173	0.327487	1.13906	1.17378	0.654916	0.872073	0.706869	0.317446	0.108744	-0.327973	-0.475412	0.345037	0.0742446	0.371556	0.876385	1.15998	0.134537	0.783484	0.991352	1.31509	1.10578	0.103629	0.0429292	0.0542458	0.288053	0.478982	-0.435945	-0.939571	-1.15718
436	-2.48759	-1.26664	-0.932535	-1.01212	-1.12328	-0.825194	0.386365	0.151684	0.185185	0.460706	0.737093	0.8248	0.115949	0.733136	-0.0195614	-0.365399	-0.69579	-0.426869	-1.3619	-1.57758	-2.30993	-1.43056	-1.74446	-1.02383	0.0791863	-0.611833	0.827001	0.228178	1.88245	-0.503434	0.399532	-1.13393	0.507949	-0.625112	-0.818027	0.161143	-0.310481	0.765632	1.07045	0.603508	2.10253	1.28914	2.65752	0.861381	-0.320487	0.0865907	-0.939441	-2.1887	-0.366202
437	-1.24553	-0.363474	1.07462	0.443461	0.245108	0.719915	0.140599	0.928731	-0.130086	0.289837	0.122111	-0.960568	-1.3016	1.11567	0.121148	-0.357316	0.324007	0.792047	1.99113	-0.546571	-0.655491	-1.73923	-1.1748	-0.903428	0.229865	2.95473	1.88598	0.395482	-0.95774	-1.20107	-0.0496372	0.252745	0.0215238	0.68536	-0.413149	0.331242	0.569743	-0.98459	-0.843324	-0.943881	1.01608	-0.573373	-0.613709	-0.317699	-0.76243	-1.07134	-1.9613	-0.747545	-2.02377
438	-1.66382	-1.17215	-0.529543	-0.473781	-0.609166	-0.631506	0.188858	-0.973597	-0.906652	-0.76823	-0.904946	0.740931	-0.363207	0.197062	0.589685	-0.5557	-0.930078	-1.79422	-0.72142	-0.73081	-0.628343	0.0144972	1.47003	2.27378	1.04682	0.419307	-0.506373	-0.367495	0.278955	0.490185	0.474316	0.372224	-0.408164	-0.467134	-0.866292	-0.65586	-0.340683	-1.18148	-0.659941	-0.451904	-1.31556	-0.367872	-0.950861	-0.750221	-0.866494	-0.540996	-0.198828	-0.992282	0.324934
439	0.216264	-0.745173	1.12956	1.9157	1.15263	0.334459	0.30034	0.979682	-0.119469	-0.361338	1.69077	1.60626	1.77211	0.501859	-0.00243969	-0.6117	-0.956645	-1.15097	-1.47396	-1.11244	-2.24696	-3.07647	-1.23383	-1.47656	-1.76114	-0.569473	0.158816	0.317911	-0.393121	0.211472	-0.461509	-0.457672	0.963001	0.968487	0.471448	0.50319	2.11548	1.42494	-0.177129	-1.77613	-1.1256	0.325613	-0.195497	-0.336153	1.03223	0.25424	-0.758292	-0.514945	1.18652
440	-1.47733	-0.508951	0.649531	1.37997	-0.0392776	-0.0817311	1.26665	0.657979	-0.100821	-1.22684	-1.29742	0.163489	-0.0671455	0.179546	0.358281	-0.76806	-0.474611	-0.487903	-0.544779	0.0244196	0.799016	0.774569	0.813283	-0.861471	0.0361054	-0.195253	-0.410119	-0.543783	-0.548223	-0.92222	-1.16033	-1.00035	-0.103421	-1.20448	-1.55766	-0.774399	-1.18947	-0.843903	0.706301	0.142906	0.620464	-0.477525	-0.117566	0.621387	-0.539195	-0.561555	0.0562266	1.49335	1.01972
441	-0.944003	-1.06816	-0.353403	0.244507	-0.514206	-0.406145	-1.08802	-1.39555	-1.53739	-1.38785	-0.826925	-0.308406	0.16245	-0.709062	-0.064401	-0.225471	-0.583154	-0.641089	-0.320873	-0.731487	-1.43827	-1.15011	-0.0162467	0.110851	-0.703989	-0.910186	-1.3243	-0.8361	-0.336776	-0.158441	-1.36853	-0.436346	-0.679833	-0.521011	-0.964555	-1.08864	-1.08386	-2.09544	-2.41373	-1.91801	-2.0635	-1.63309	-1.51405	-1.26906	-0.906922	-1.66323	-0.772654	-0.891101	-0.35902
442	1.03818	0.981005	0.585252	-0.386343	0.0931186	0.563967	-0.23798	-1.0231	-1.07801	-1.09054	-0.989076	-0.0957909	-0.462767	-0.484295	-1.63061	-1.66404	-1.1767	-0.742981	-0.216174	-0.384913	-0.601171	-0.272813	0.0311518	-0.247429	-0.132645	-0.787409	-1.45199	-1.00552	-0.631944	-0.379243	0.45817	0.626329	-0.287512	0.302253	0.949102	0.0987945	-0.033032	1.06049	0.646345	0.550876	0.266472	-0.809468	-0.285792	-0.340616	-0.961903	-1.14643	-1.07383	-1.38541	-1.06379
443	-0.166809	0.609068	0.986621	0.492482	1.22649	1.43389	0.554815	-0.381376	-1.94018	-1.23911	-0.252184	-0.87053	-1.66381	-1.28261	-0.839723	-1.07828	-0.257613	0.214881	0.244892	-0.322994	-1.33231	-1.19454	-0.588439	0.256927	0.198824	-0.606199	-1.19009	-1.01963	-0.946698	-0.623751	-0.163332	0.0277106	0.630492	0.124891	-0.80322	-0.0838546	0.738015	1.80851	1.21695	1.0374	-0.220438	-1.01924	-0.159217	-0.999601	-1.30266	-1.13338	0.074684	0.73361	0.106148
444	-0.410416	-0.0463512	0.188046	-0.527752	-0.0882306	2.28429	1.93775	0.920637	0.97205	1.13264	1.28692	1.08012	1.33221	1.28376	0.931383	0.482358	0.761096	1.07005	0.466468	0.547162	1.17544	0.936629	0.25659	0.404059	0.682407	0.979183	0.626423	0.682389	0.958041	0.00333251	-0.0823393	0.688834	1.05239	1.55643	1.76418	1.53584	0.729015	1.79696	1.59865	1.16453	0.773838	0.311744	0.350943	0.160202	0.00110094	-0.0858901	-0.392963	-0.637694	-0.32656
445	-0.792972	-0.243181	0.0576377	-1.44518	-1.63018	-0.361281	-1.01788	-1.07299	-1.39511	0.49502	1.26773	1.04531	0.774513	1.39183	2.18104	1.28258	-0.808521	-2.18546	-0.835078	-0.00494115	-1.86242	-1.61047	-2.27035	-1.42369	-1.12333	-0.763236	-0.455981	-0.852155	0.838908	-0.819168	-0.555795	-0.239625	-0.983633	0.665177	0.761751	0.724611	0.997355	0.913526	0.823002	1.67654	1.2776	0.922959	0.703902	-1.09074	-0.818658	0.98789	-0.0831987	-0.363071	0.229058
446	0.577219	0.513883	0.742246	2.02735	1.72393	2.11579	1.86143	1.57876	-0.0878712	-0.767239	-0.963109	0.131264	0.654179	0.241024	0.00489201	0.032593	-0.331281	-0.255653	-0.594032	-0.30778	-0.00250317	-0.377233	-0.236782	-0.478814	-1.58252	-2.27158	-2.23745	-1.24839	-0.707826	-0.61965	-0.555853	-0.235302	-0.216177	-0.368218	-0.32475	0.00650958	-0.449384	-0.108537	0.405288	-0.0246531	0.00817551	0.774895	0.652389	-0.152422	-0.369303	-0.537356	0.698445	0.532447	0.842961
447	-1.46709	-1.2862	-1.12029	-1.15147	-1.62271	-1.20193	-1.35408	-0.835645	-0.365162	-0.743394	-1.12638	-0.526843	0.1904	-0.0745038	-0.281015	-0.429115	-0.288573	0.409042	-0.514417	-0.288215	-0.0732857	-0.0909087	1.05386	1.23279	-0.0132319	-0.559906	-0.593155	-0.0137448	0.212958	1.57828	1.51741	1.09337	0.534024	1.69784	1.93564	1.02802	-0.0335913	0.141932	0.641628	0.52007	0.55241	-0.325966	-0.526634	-0.660105	0.300858	0.759624	0.199046	-0.00723121	-0.413776
448	-0.287391	-0.350927	-0.157748	0.608913	0.381923	0.0700185	0.39969	1.20784	0.747849	0.389694	0.811064	0.276249	-0.438945	0.320515	1.01541	1.01819	0.425634	-0.38713	0.748292	0.407536	-0.493281	-0.426572	0.728741	0.543161	0.26614	0.524741	-0.764707	0.306269	0.334111	0.246926	0.451079	0.525496	-0.323076	-0.315814	0.606897	1.65207	1.75497	1.46158	1.08887	1.17474	1.16847	1.41025	1.95122	1.29807	0.220142	0.0361175	0.674508	0.17845	-0.79804
449	1.06508	1.71849	1.6682	0.0397609	0.569333	2.3584	3.59169	2.36641	1.05601	0.081858	-0.199439	0.199174	0.155352	0.636562	0.182818	-0.428931	-1.20054	-2.41431	0.208173	1.76393	2.00758	2.27043	1.98548	1.43318	-0.665095	-1.16155	-0.985771	-0.915483	-0.769926	-0.160502	-0.817599	-0.557851	-0.965736	-1.64665	-1.85748	-1.02255	0.369398	0.584354	0.489722	-0.267006	-0.402429	-0.119454	-0.274933	0.152224	0.952444	0.794343	1.22478	1.28069	0.384502
450	-0.739733	-0.297953	0.35963	-0.360886	-0.930198	-0.439609	0.00167689	-0.813988	-0.109286	0.458224	1.22164	1.96976	2.12848	0.247538	0.425489	-0.339027	-0.0169617	0.17196	0.314932	0.407351	0.997457	0.53426	-0.109331	0.269472	0.212198	-0.245723	-0.483922	0.388082	0.324299	0.756108	-0.73176	0.00636653	-0.46372	-0.581159	-0.420439	-0.403243	0.614683	0.5684	0.320144	-0.0981397	-0.600398	-0.88889	-1.50771	-1.59056	-0.965229	-0.516351	-0.882122	-0.448682	-0.0821371
451	-0.165481	-0.691102	-1.1358	-0.762776	-1.26707	-1.20315	-1.35646	0.33188	0.646356	0.485374	0.227855	1.43709	0.639651	0.85344	-0.0666959	-0.114561	0.205788	-0.171132	-0.683152	0.135499	0.220524	0.368956	-0.148897	0.142389	1.00529	0.254771	-0.47413	-0.544492	-0.340456	-0.313578	0.443272	1.31426	1.61413	1.87965	1.49611	1.25722	1.45952	0.537727	-0.297951	-0.674777	-0.639751	-0.994563	-1.10108	-0.585455	-0.542276	-0.587227	-0.978698	-1.44815	-1.00738
452	-0.461997	0.113514	0.712211	0.244408	-0.600606	-0.938909	-1.06196	-1.01441	-0.342784	-1.0312	-1.50024	-1.48359	-1.02955	-0.87644	-1.40178	-1.58076	-1.34047	-0.30712	-0.241412	-1.60748	-1.75224	-0.95615	-1.67737	-1.7787	-0.715803	-1.06881	-1.29707	-1.80528	-1.96251	-1.34888	-1.12187	-0.595197	-0.511866	-0.871911	-0.598067	-0.308551	-1.10081	-1.00386	-0.846044	-1.65123	-0.963962	-1.11577	-0.732706	-0.657581	-1.47768	-1.4401	-1.7615	-1.15889	-0.712974
453	-2.60482	-0.597022	1.02619	0.326231	-0.590911	-0.76431	0.0683749	-2.33053	-2.19281	-1.44137	-1.16012	-1.92314	-0.87307	0.0963762	0.164181	0.517057	0.353229	-0.565534	-1.01985	0.175516	-0.768929	-0.26397	-0.937436	-0.139865	-0.0805063	-0.149788	0.259138	0.188305	0.28928	0.924114	1.04965	0.562567	1.07323	0.0632665	2.1372	0.768654	0.883333	1.55822	0.378361	0.420114	-0.0464222	-0.0412888	-0.98293	0.110445	0.602545	0.396282	1.14907	0.336836	0.325783
454	0.17752	-0.251717	0.164279	0.1466	-0.624866	-0.363712	-0.331294	-1.02208	-1.56698	-0.437926	-0.725935	-0.463382	-0.344167	0.137823	-0.87542	-0.247695	0.276445	-0.933586	-0.514488	0.533279	0.512823	-0.62785	-1.25586	-1.08393	-2.0974	-1.33488	-0.0339631	-0.647445	-0.812758	-1.3413	-0.819257	-0.265973	-0.691189	-0.57782	-0.471746	-0.604798	-0.322601	0.149664	-1.41961	-1.175	-0.0490383	-0.407923	-0.326058	-0.750697	0.334724	0.198662	-0.211288	0.116112	0.363723
455	-1.02541	-0.953804	-0.990806	-1.2716	-1.03675	-0.853436	-0.481128	-0.141334	-0.309369	-0.530263	-0.482454	0.283812	-0.0210547	-0.0100412	0.0944271	0.244257	0.346343	0.297553	0.255532	0.0539132	-0.26339	-0.772235	-0.857925	-0.364096	0.143961	0.203906	0.319666	-0.0768279	-0.67287	-1.05545	-0.475626	0.00838615	0.221966	-0.271222	-0.529769	-1.10503	-0.83529	-0.438059	-0.742285	-0.4296	-0.0847558	-0.100876	-1.17392	-0.975476	-0.370782	-0.0405477	-0.356796	-0.360944	-0.604484
456	-1.14459	-1.07222	-1.19206	-0.425192	-0.0564374	-0.0815242	0.644183	0.57904	-0.0311438	0.319143	1.1597	1.10367	1.04157	0.612972	0.741718	0.47684	0.361564	0.0601613	0.459127	0.955674	1.1808	0.784205	0.581512	-0.223465	-0.634799	-0.543396	-0.813118	-0.205305	-0.0643371	0.47141	0.325478	0.694873	-0.586838	-0.657313	-0.515738	-0.43489	-0.397726	0.739073	0.321654	-1.1701	-1.63925	-0.964133	-1.63686	-0.870352	-1.45486	-1.69626	-0.6397	-1.45175	-0.813934
457	-0.391943	-0.853374	-0.870133	-1.3257	-1.34067	-1.02835	-1.81227	-1.35744	-1.36468	-2.30545	-1.67702	0.508447	-1.23814	-1.88966	-1.92049	-1.06222	-1.33161	-0.768803	-0.925628	-0.893005	-0.64832	0.0941701	-1.22292	-1.73768	-1.7097	-1.90405	-2.04502	-1.43376	-1.16066	-1.40108	-2.02732	-0.700894	-0.203119	0.88505	1.2684	-0.518786	0.820463	0.342622	-0.896065	-0.970463	0.373656	0.637524	0.649123	0.321746	0.608538	0.0693754	-0.727082	-1.55595	0.752906
458	-1.33886	-0.443053	0.0369903	-0.153556	0.262258	0.36928	0.455669	0.292632	1.37178	1.19147	1.29521	-0.107269	0.354663	0.741253	0.807077	0.113219	-0.472836	-1.25584	-0.804392	-1.6214	-1.11587	-1.14199	-0.339228	-0.304428	-0.0821031	0.695131	1.23917	0.331627	-0.351797	0.408002	-0.0809513	0.110336	-0.504139	-0.11366	0.428222	1.31584	0.567584	0.63623	0.243141	0.525331	-0.278486	0.412424	0.92816	0.868061	0.833199	1.34225	0.55599	0.279345	0.707799
459	-1.47947	-2.0135	-1.49394	-0.513473	-0.175694	1.05887	1.08759	0.91895	1.34665	1.00775	1.30475	0.0524758	-0.0642452	0.295712	-0.920914	-1.08709	-1.24932	-0.131581	-0.288381	-0.645211	-1.57297	-1.10713	-2.14172	-1.73071	-2.55833	-2.59171	-1.60324	-0.562239	-1.25359	0.222034	-0.594113	-0.556481	-1.51101	-0.207694	-0.451309	0.623155	0.203377	-0.152695	-0.703607	0.171485	1.08525	-0.232585	-0.33705	-0.884549	-1.85126	-0.292974	-1.84954	-0.943628	-0.404976
460	2.58266	1.47586	2.09328	1.8596	2.69385	1.60346	0.873554	0.831874	2.00256	0.0285107	1.42346	0.20178	0.0514499	-0.855431	0.15476	0.04344	0.59326	0.274277	-0.449718	-0.25504	0.0415399	0.052583	-0.278924	-0.093824	0.62414	1.71998	1.80408	0.0147687	-0.651299	-0.732239	0.375438	0.125875	0.599173	0.231895	0.140164	0.0966625	-0.372793	-0.475964	-1.09381	-0.662238	-0.823264	0.436159	1.22968	0.78611	-0.0588084	-0.537183	0.526653	-0.942462	-0.492076
461	-2.80019	-1.36264	0.0478931	-0.961859	-0.436826	-1.36608	-1.91014	-1.06375	-2.23406	-2.10848	-1.67235	-0.558779	-1.23544	-1.11327	-1.71951	-2.14806	-1.49758	-1.5456	-0.338397	0.191489	0.810667	0.969401	-0.45363	-2.35896	-0.94848	0.0258448	-0.144988	0.310749	0.208662	0.879224	-0.0650055	0.336759	1.00082	0.516187	1.10214	-0.0518323	-0.12618	-0.755051	-1.13407	-1.01562	-1.76462	-0.327571	1.34692	1.0093	0.664949	-0.0526139	0.629663	-0.351602	-1.07719
462	-2.06639	-0.953166	-0.438791	-0.348538	0.886616	-0.802167	-0.322612	-1.23576	-0.991681	0.0781829	0.326002	-0.15938	-0.9301	0.27025	0.206237	-0.083819	0.473732	-0.217588	0.0610939	0.446296	-0.33488	0.0387608	0.615164	-1.19601	0.0899879	0.123467	-0.657824	0.894699	1.4097	1.12612	1.47804	0.993059	0.0259815	0.15629	1.07681	1.15612	0.641215	-0.194449	-0.28541	-0.945106	-1.03439	-1.88143	-0.735732	-1.21347	0.152094	0.431227	-0.130237	0.990253	-0.275169
463	-0.0253599	-0.728481	-1.29617	-0.812958	-1.22976	-0.882965	-1.45148	-1.02783	-0.618231	-0.701666	-0.533957	-0.836013	-0.599128	0.891961	-0.339946	-1.08662	0.190927	-1.03361	-1.41631	0.595785	1.54337	1.21616	0.26976	-0.103841	0.468419	0.185522	0.614673	0.547697	1.59271	-0.428573	0.710421	0.222408	-1.06323	-1.49214	-0.0120851	0.653386	-0.120624	0.923566	0.129696	0.578875	0.928149	-0.475061	-1.60918	-1.03647	-0.528285	-1.30101	-2.38092	-1.0458	0.166352
464	-0.682441	-0.806269	-0.709894	-0.357025	-0.246407	1.16446	1.73525	0.457067	0.612819	0.343686	0.424691	0.888685	1.70108	0.0059987	0.131337	0.151483	0.733949	-0.81638	-0.862483	-0.777221	0.136945	0.816089	1.02245	2.03267	1.98297	1.8729	1.4659	1.83169	1.91097	2.19021	1.29559	-0.146048	0.446952	1.88273	1.4716	0.102367	0.393455	0.0250534	0.0912491	-0.714712	-0.977047	0.203588	0.118351	-0.834948	-2.12911	-1.43605	-0.736425	-0.510285	-0.983244
465	-0.321659	-0.279673	-0.0912343	-0.474899	0.548497	0.498283	0.806809	0.639851	0.513453	0.681873	1.11832	0.0417699	-1.07433	-0.575847	-0.485043	-1.68709	-0.410564	0.695819	1.69194	2.70881	2.56891	3.2372	2.2241	1.57616	0.043092	1.52849	1.43835	-0.232097	-0.53598	-1.06336	-1.33539	-1.01338	-1.91477	-2.26531	-1.73286	-1.9453	-2.16926	-2.44784	-1.3477	-1.12708	-1.45809	-1.13023	-0.698144	-0.441411	-0.00665106	1.11053	0.574553	-0.714852	-1.97787
466	-1.80286	-2.01655	-1.40871	-1.58761	-1.16983	-0.376885	0.159209	0.53118	0.133339	-0.0728258	-0.34753	-0.253799	-0.617573	-0.192827	0.209484	0.920477	1.52207	1.14674	-0.545162	-0.755908	0.230654	1.07355	0.984338	0.285098	0.0750505	-0.268809	-0.629582	-0.825632	-0.0556674	-0.00550611	-0.583834	-0.685555	-0.458699	0.502627	0.537664	0.216083	-0.160709	0.37891	0.816433	0.573563	0.360267	-0.296292	-0.626076	-0.222714	-0.567412	-1.06713	-0.819442	-0.95381	-1.73609
467	0.203063	-0.684439	0.288863	0.408448	1.57849	1.74743	-0.132973	-1.43748	-0.468055	0.423142	-0.358986	-1.79194	-1.33596	-0.54257	-0.243888	0.00168645	-0.00574527	0.00356747	-0.261549	-0.556965	-1.31304	-0.671447	0.939354	-0.1808	-1.04308	-0.771043	-1.00654	-0.17608	0.330982	0.501147	-0.443157	-0.262478	0.287256	-0.248282	0.432942	0.687341	0.427965	1.51518	2.51352	1.58332	2.53939	3.29696	1.06261	0.147539	0.918754	0.90279	1.38779	1.99903	1.9191
468	-0.911194	-1.34797	-0.94109	-1.04806	-0.879657	-1.26456	-1.11707	0.722427	1.22284	0.605753	1.16201	0.479036	0.788812	1.02666	0.691777	0.851997	0.553562	0.196229	0.579781	-0.0257166	-0.45205	-0.873717	-0.20199	-0.390175	-0.0150639	-0.00181584	0.188681	-0.0807383	-0.752818	-0.38025	-0.177852	-0.947394	-0.275007	-0.32004	-0.825088	-0.183564	-0.964308	-0.60871	-0.452304	-0.311128	0.333074	0.0917788	0.378786	-0.139528	-0.612056	-0.119253	-0.132553	0.0256471	-1.00628
469	0.613175	0.0214718	-0.299331	-0.504232	-1.65963	-1.33202	-0.823127	0.139542	-0.188342	-0.37558	-0.441422	-0.606744	-0.98308	-1.11104	-0.67978	-0.524762	-0.82748	-0.31005	0.741473	1.14278	1.16351	0.65015	-0.250209	-1.44911	-1.20395	-1.04685	-1.50703	-1.4844	-0.889548	-0.697811	-0.0959063	-0.228621	-0.288682	-0.100603	-0.457656	-0.520373	-0.596378	-1.31397	-0.797716	-0.656941	0.110511	0.0981581	0.575149	0.787712	0.0505739	-0.277613	-1.16474	-0.708848	-1.03374
470	-1.46914	-0.549549	-0.590584	-0.225191	0.0519375	0.956263	1.42805	0.764217	0.610272	-0.147059	-0.368156	1.01166	0.186229	-0.75608	-0.492649	-0.846343	-0.0487378	-0.0858495	-0.0605482	-0.286797	-0.821268	-0.763653	-1.71346	-1.36931	-1.63435	-0.869495	-0.350248	0.343389	0.776196	0.851295	0.704828	0.298103	0.509082	0.780381	0.465847	-0.50483	-0.854507	-1.07202	-1.39806	-1.26214	-1.12126	-1.45356	-0.630503	-0.524978	0.891775	1.78196	2.25851	1.56287	0.479957
471	0.0185869	0.191449	0.7655	1.46692	1.81353	1.5238	1.77198	1.99455	1.75548	1.56042	2.44385	2.53727	1.54074	-0.243386	-0.632297	-1.14172	-0.905861	0.153351	-0.528092	-0.55623	0.0687341	-0.452869	-0.249545	-0.213963	0.616749	0.45154	0.30575	0.628684	1.43713	0.778882	-0.0566009	1.29268	0.437102	-0.850936	-0.997427	0.32961	0.669712	0.253311	0.311087	0.575158	0.00416392	-0.213411	0.109062	0.0200471	0.150538	0.542815	0.767215	0.521482	-0.128019
472	-1.73723	-1.19243	-0.388834	-0.846723	-0.924635	-1.0793	-1.12176	-1.58548	-1.09905	-0.820953	0.167036	-0.524516	-0.827848	0.33243	0.814911	0.541225	0.85319	1.319	0.673846	-2.50406	-1.80212	-0.908994	0.141293	-0.267617	0.0682857	-0.326877	-1.09862	-0.644622	-0.589978	-0.182268	0.375718	-0.0508891	-1.91159	-2.28093	-2.12585	-1.89828	-1.64591	-1.91844	-0.770845	-0.272487	-0.042551	0.577036	-0.0527962	0.440473	0.349087	0.23549	-0.238347	-0.594681	-1.25065
473	0.29313	0.590902	1.16606	1.32569	1.4792	1.22843	0.738705	0.897091	0.833062	0.814962	0.841426	1.2749	1.11882	0.285804	0.432669	0.423128	0.13483	0.0337317	-0.0394579	0.517676	0.335292	0.308581	0.165261	0.380951	-0.012236	-0.203229	0.513898	0.191783	0.185941	0.122612	-0.283047	-0.744342	-0.725495	-0.0512497	0.171824	0.205108	-0.0982153	-1.15625	-0.88381	-0.24078	-0.212584	0.115993	-1.08821	-1.48444	-0.394319	-0.438037	-0.390066	-0.644874	0.155564
474	1.38658	0.995894	1.29475	2.30186	2.13528	1.96264	2.59836	2.27027	2.02229	2.44575	1.8803	2.98631	1.39379	2.15024	2.75795	2.9489	2.53224	2.21932	2.01354	1.92692	1.25653	0.95133	1.61479	1.99298	1.01954	2.07351	3.49761	2.9193	2.52471	2.41824	2.54752	1.23094	1.09211	1.04357	1.42591	1.17985	0.426139	0.707042	1.21592	1.16658	0.59257	0.419727	-0.104552	-0.0193021	0.901565	0.742322	0.568413	0.573847	2.18471
475	1.44735	1.55512	1.65286	0.777089	0.737925	1.24561	1.52329	0.773873	0.101995	0.194017	-0.379288	-0.29758	0.382623	-0.641491	-1.48721	-2.49071	-2.00422	-1.06073	-1.97811	-1.30214	-0.0977339	0.227934	0.949033	1.00733	-0.268865	-0.445985	-0.488288	-0.0784803	0.0362846	1.49673	-0.050533	-1.75265	-1.75036	0.679997	0.132043	-0.966557	-1.19809	-1.33269	-1.65929	-2.02958	-1.6219	-1.75686	-1.75538	-1.13124	-0.494765	-0.360261	-1.29222	-0.187345	0.770466
476	-1.11414	-0.783652	-1.43823	-0.473135	1.10038	1.04585	-0.0564123	0.879084	1.05308	0.254386	0.857065	-0.320451	-1.05699	-0.873974	-0.870099	-0.648604	-0.797065	-0.347942	-0.649001	0.319988	1.45006	1.08346	0.875509	-0.334309	-0.273981	0.217943	0.292218	-0.0606409	-0.0269087	1.39249	1.63071	1.34764	1.25581	1.82807	0.582068	0.0241249	0.0568156	-0.107034	-0.0743224	0.303258	0.0529789	0.223254	-0.36341	-1.16425	-0.0890369	0.0274977	-0.0654655	-0.374256	-0.430146
477	-1.43382	-1.80508	-1.66245	-1.40642	-1.33877	-1.53008	-1.92628	-0.622028	-1.32889	-0.558173	-0.638203	-0.672851	0.198028	-0.658492	-0.230773	1.3481	-0.26318	-0.262821	-0.249752	-1.14964	-0.986283	-2.52637	-1.72808	-1.15896	-1.5366	-1.63282	-1.1719	-0.0690457	-0.655319	-1.772	-2.07121	-1.8886	-1.95022	-0.447752	0.0673449	0.79319	-0.5441	-0.503033	-0.460117	0.355925	0.62506	0.195091	1.42903	0.234561	-0.830382	-1.03231	0.427233	-0.252636	-1.33655
478	0.167256	0.344979	1.32356	-0.145796	-0.124863	0.497238	-0.243374	-0.379327	-0.235499	1.05496	0.0509886	1.27312	0.546441	-0.426078	1.18374	1.37453	2.12888	2.73823	1.74955	-0.300111	0.492105	1.44488	1.4321	0.400427	1.08212	0.144715	0.0148139	0.121383	-0.283227	0.15907	0.755044	0.275032	0.601622	0.593642	1.79294	0.368157	1.44787	1.79488	1.3451	1.88994	0.524318	0.110238	-0.2841	0.698359	0.431011	-1.2887	-0.0444591	0.668909	0.298179
479	0.501027	-0.407808	-0.528165	-1.15542	0.404404	-0.0112204	-0.0129209	-0.0132803	-1.11811	-0.470595	-0.728798	-0.540128	0.13506	-0.948873	-0.469836	1.64018	-0.222104	-0.461412	-0.442648	-0.741593	0.546286	0.445911	0.147758	0.926998	0.0772386	-0.0509553	1.43723	0.68638	0.460282	0.480811	-0.0453319	-0.858814	0.220799	-0.0143671	-0.631332	0.281592	-1.00128	-2.09792	-1.91647	-0.0142995	0.0731942	-1.22792	-0.494861	1.42382	-0.187678	0.534171	1.16184	-0.761892	0.617037
480	0.193635	0.119764	-0.250967	1.21859	1.44645	1.09584	1.20932	1.16178	1.49256	2.10527	1.38302	0.33748	0.71082	0.839445	-1.6083	-0.481314	-0.242585	0.746159	1.34361	1.85916	0.478099	-0.275011	0.32862	-0.637593	-0.782276	-1.5869	-0.51828	-0.886663	-0.757309	-0.94187	-0.787433	0.243638	0.0662696	0.773157	-0.229162	-0.268022	0.255932	-0.873686	-0.879405	-0.403218	-0.574753	-1.23247	-1.44109	0.148782	0.721034	-0.195804	1.32928	1.81998	0.975881
481	-1.99478	-1.29238	-0.686181	-0.66825	-0.792959	-1.10042	-1.00801	0.0662249	0.13124	-0.184601	-0.0861457	-0.743867	-0.463364	-0.452286	0.709029	-0.112755	0.234553	-0.127416	-0.237035	0.828951	0.522509	0.392223	-0.0494987	0.694764	0.228228	0.70826	0.728382	0.12458	0.965831	1.26096	1.86319	2.15126	0.760722	0.0318872	0.966098	0.875239	0.281215	0.328759	0.751051	0.704535	-0.0280799	1.0895	1.13054	1.2109	0.72496	-0.252811	0.478917	0.756684	0.996422
482	-1.83226	-2.43458	-1.0353	-0.796598	-0.831763	-0.339185	-0.496683	-0.874885	-0.949956	-0.452124	-0.902427	-0.587795	-1.67186	-1.61824	-0.250929	-0.0439968	-1.41824	-2.04943	-0.234634	-0.799857	-0.515268	-1.69963	-1.51258	-0.648625	-0.249199	-1.36768	0.384784	-0.491479	-0.627985	0.156987	0.876516	-0.274181	-0.400494	-0.627654	-0.245184	-0.211995	0.421238	-0.585414	-0.369821	-0.173032	-0.516684	-1.20348	-0.247363	-0.408448	-0.820042	-1.4497	0.658727	-1.2197	-0.49145
483	0.862633	0.745808	0.684841	0.990359	0.656318	-0.399685	0.825796	-0.242971	-0.384246	-0.446177	-0.815293	-0.223179	0.695729	0.474149	-1.67264	-0.944893	-0.752855	-0.827314	-0.424215	0.454556	0.191155	-0.0609633	0.425177	-0.402457	-0.971639	-0.724778	-0.836845	-0.989438	1.02184	0.712125	0.149864	0.390104	-0.779055	-0.319384	-0.55986	0.162608	-0.27901	-0.210215	-1.20812	-0.842001	-0.187804	-0.123437	-0.180731	-0.405214	-1.75326	-2.23695	-2.24311	0.00712638	0.142044
484	-0.427925	-0.934814	0.0416262	1.32848	0.06805	0.331308	0.830022	0.644437	-0.87831	-1.32903	-0.995465	-1.48005	-0.0877492	1.01273	1.19702	1.27388	1.56941	1.70463	1.05793	0.000872928	-0.0293817	0.352005	-0.254014	-0.863185	-1.73983	-2.21348	-2.79967	-2.56684	-2.23375	-2.10831	-1.23346	0.205281	0.166928	0.202868	0.510202	0.635572	1.08652	0.0105223	0.346156	-0.232532	0.250003	0.478366	1.06194	1.26163	0.900152	0.407781	-0.159441	-1.33261	-1.30952
485	-2.00419	-1.53982	-0.50009	-1.62097	-1.56124	-0.624761	-1.60945	-1.77224	-0.945174	-0.388606	-0.72794	0.00483355	0.563659	0.626996	0.500169	1.35108	2.19077	1.17009	0.136488	0.586625	1.82695	1.2698	1.19439	1.28824	-0.00507083	-0.511957	-0.618593	0.376014	1.23348	1.73436	1.19083	1.47133	1.34557	0.395311	0.17532	0.0987075	-1.21957	-1.04881	-1.43566	-0.566651	0.856865	2.56425	0.933305	1.30814	0.494152	0.382163	0.988788	0.436931	0.230864
486	-0.72392	-1.32273	-0.359128	1.81571	2.38272	2.49111	2.56701	2.2936	1.89903	1.3312	1.18746	0.921159	0.505072	0.751086	0.567047	-0.408947	-0.280215	0.259071	-0.224504	0.726465	1.60428	1.80134	0.486963	0.353545	0.441808	0.482137	0.725983	0.38072	-0.377151	0.782784	1.08646	1.35993	1.21545	1.4519	1.44492	1.79371	0.614253	0.442776	1.45642	2.08132	1.32734	0.832819	2.18165	2.19076	2.22988	1.55022	1.02296	0.18456	-0.135482
487	-1.90312	-1.02899	1.34226	0.508095	0.242244	0.264777	-0.988942	-1.1489	-0.0418439	-0.220658	-0.784097	-0.00349139	0.708489	0.266982	-1.50028	-1.11874	-1.17816	-0.166756	0.784718	-1.32925	-1.47275	0.0548126	0.110103	-1.28471	-0.322157	0.157621	-1.00381	-0.740414	0.0688443	-1.63491	0.110413	-0.956662	-1.89923	-0.610182	-0.823765	-0.956929	-0.00512338	-2.11179	-2.49208	-1.13942	-1.82556	-0.952917	-0.774136	-0.687734	0.180457	-1.42407	-0.766164	-2.46555	-2.24046
488	0.025153	0.178784	-2.28019	-1.7599	0.33311	-1.82291	-0.472183	0.54531	-1.56391	-1.20327	0.262675	-0.477713	0.252938	-1.00847	0.532479	1.36816	-1.47309	0.424392	-0.852307	0.666493	0.245688	-0.101174	1.60986	0.911014	1.9309	-0.0619629	1.18807	-0.16851	-0.828684	0.0605708	0.176308	0.186879	0.439145	1.43843	-1.02186	-0.848278	-1.51941	0.613877	-2.42701	-0.601179	-2.31473	-1.96346	-2.17203	-1.17583	-0.199644	0.589349	0.637766	0.190474	0.277482
489	0.939162	0.238934	-0.345828	1.04497	0.508658	0.333065	1.13019	0.0800089	-0.136155	0.035377	0.259294	-0.00103669	0.099931	0.937262	1.3104	0.650896	-0.264374	0.630929	1.86543	2.09771	0.925017	0.53228	-0.271007	0.309814	-0.241246	-0.264059	-0.223781	-0.743741	-0.38884	0.562426	1.51524	0.625244	-2.00673	-2.15997	-0.903398	-1.87977	-1.83344	-0.301779	-0.294412	-0.985963	-0.798022	-0.41464	-0.676432	-2.30268	-1.97001	-1.13727	-0.652938	-0.651008	-0.811699
490	1.04891	1.13965	-0.407354	0.141364	-0.1195	-0.809991	-0.229257	0.245263	0.955653	-1.01883	-0.109142	0.0283071	-0.303519	-0.346008	-1.70919	-0.702897	-2.20373	-0.987229	0.115789	-0.447141	0.159767	-0.353334	-1.27258	-0.79923	-0.447977	-0.406967	-0.0847368	-0.348371	-0.508019	0.231987	-0.842787	-1.58524	-1.34298	-1.37463	0.455598	1.32236	0.673403	0.988821	0.240464	0.284173	1.3891	1.25326	-0.617349	-0.342777	-1.44244	-1.82754	-0.529913	-1.1382	0.470094
491	-0.248383	0.479477	0.760035	0.409883	0.577708	0.155622	-0.43348	-0.394454	-0.69033	0.118708	0.947231	0.365048	0.0224833	-0.663304	-0.579759	0.246073	0.350177	0.846767	-0.161526	0.968419	1.77924	1.41988	1.48177	0.565522	-0.858266	-0.32952	0.108064	0.955609	2.42552	0.756138	0.790287	1.23586	1.19472	-0.186607	0.370886	1.78812	2.13007	-0.153005	-0.368771	0.13772	0.0521786	-0.208794	0.942332	1.2123	-0.345587	0.381734	0.848406	0.975178	-0.314726
492	-0.580734	-0.144812	-0.0556378	-0.837865	-0.721907	-0.00556931	0.103941	-0.415186	0.0710047	0.570753	-0.228912	-0.657248	-0.521698	-0.057945	-0.660475	-1.05844	0.257956	-0.111701	0.150781	-0.539378	-1.18567	-1.47416	-1.17228	0.116538	0.357881	0.454818	-0.232287	-0.896394	-0.501088	-0.638615	-0.999125	-0.818742	-0.890198	-0.490819	-0.49683	0.187306	0.09633	-0.637919	-0.184368	-0.901771	-1.26689	-0.842009	-0.17569	-0.737783	-0.943865	0.771483	1.47684	2.02221	1.83281
493	0.37497	0.376022	0.321667	-0.421077	0.308737	0.929941	0.562239	1.65133	1.39431	0.468855	0.343586	1.13481	0.955032	0.734616	1.56932	1.21297	0.639949	1.25763	1.638	0.735185	0.645264	1.5519	1.13608	0.873132	1.3776	1.47462	2.22095	0.896202	0.00558974	0.416577	-0.0613238	0.333917	0.94901	-0.980547	-1.56107	-0.67941	-0.262005	0.610264	0.280003	0.0434046	0.445408	0.165739	-0.758966	-0.116585	1.16813	0.481253	0.807746	0.807842	0.958651
494	-0.589311	-0.796001	-1.27641	-0.507829	0.314381	0.315495	0.27001	0.400105	-0.502465	-0.931066	-0.791804	0.438943	-0.200677	0.348854	0.350828	-1.20379	-1.56122	-2.34375	-1.97828	-0.739535	-0.384694	0.279647	-0.411976	-0.973431	-0.66614	-0.528507	-0.80276	-1.48156	-1.99143	-2.55693	-1.47017	-0.113674	-1.05711	-1.79725	-1.26983	-0.97615	-1.59666	-1.83944	-1.49331	-0.415377	0.0923909	-0.363981	-0.343895	-1.3356	-1.64026	-1.75911	-1.52813	-1.69311	-1.44813
495	-1.59599	-1.71198	-0.471668	-0.8667	-0.860001	-0.620212	-0.816845	-2.33744	-1.59371	-0.943652	-0.741972	-0.213604	0.13603	-2.13514	-0.556739	2.09492	1.33004	-0.28876	0.0531393	-0.00935733	0.799658	0.324674	-1.32032	-1.18837	-0.882081	-2.64761	-2.8109	-1.8378	-2.40282	-1.57066	-0.642552	-0.354262	-1.36471	-1.46108	-3.04983	-2.21443	-2.18005	-1.97983	-1.50433	-1.12062	-0.679304	-0.988427	-0.456783	-1.18258	0.645945	1.51116	1.04101	0.422763	0.392129
496	-1.5056	-0.873322	-0.00668667	0.732322	1.24547	0.240169	0.109142	0.626786	0.0649064	-0.269996	-1.06395	-0.5908	0.018091	-0.0108402	0.179428	1.57778	0.994843	0.610347	0.568813	0.827843	0.910366	1.01435	-0.104116	-1.26561	-0.125631	0.820564	0.14374	-0.732133	0.0131937	0.691337	0.362484	0.23136	0.468432	0.520693	0.357699	0.360717	-0.0807281	-0.914109	-1.29627	-0.652627	-0.4507	0.764903	0.807222	0.346644	-0.158883	0.0678207	0.870611	0.288578	-0.398672
497	-0.197101	0.841751	1.68302	1.78565	2.16553	1.13013	0.737331	-0.322577	-1.24232	-0.474027	-0.0302306	-0.244114	0.607004	-0.102344	1.06881	0.381375	0.0142306	-0.847422	-0.0848584	-1.28562	0.0473368	1.06554	0.250287	1.26049	1.10761	1.2987	1.48159	3.4427	1.99484	1.74044	2.10432	0.600226	0.598125	-1.01342	-1.09329	-1.02659	1.0996	0.621523	0.599238	0.700108	0.813226	0.408838	-0.284191	0.185076	0.251845	-0.397878	-1.47338	1.46895	0.834142
498	1.5409	2.0715	0.124737	-2.78759	0.331952	0.835539	-1.15904	-0.802887	-0.840208	0.115731	-1.20298	-1.53697	0.715309	1.04946	1.12729	1.5921	2.21709	2.15461	0.234678	0.0254154	-0.368284	-1.28159	-1.34357	1.05398	2.3227	1.56597	-1.6927	-2.09396	-1.52372	-1.33825	-1.12155	-1.49652	-1.01414	-0.975968	1.68509	2.41608	0.177136	-1.89978	-1.4549	-1.14391	-2.04423	-1.63629	0.414673	0.970501	0.719063	0.730548	0.479662	0.395795	0.572552
499	-2.70225	-4.22622	-3.11334	-3.16721	-2.12516	-1.42788	0.795386	0.474302	0.931733	-0.034013	0.728652	0.36822	0.823444	0.816252	1.4955	1.60625	0.570493	0.864431	1.03691	1.05753	-2.00498	-1.32229	-0.948458	0.811758	0.955609	1.98572	1.79581	0.869721	0.055658	0.942944	0.600704	0.219044	-0.452349	-0.084779	0.659793	-0.784519	-0.444697	-0.607465	-1.26184	-1.35657	-2.15838	-0.25103	-1.19429	0.919085	1.81975	1.5194	0.831276	0.267253	1.17774
[truncated: 1,743 more columns]

## Sheet: Fig4AB,FigS4AB
Subject	CESD: Total	State Anxiety Change	NEO PI R: Anxiety	NEO PI R: Angry Hostility	NEO PI R: Depression	Frequency of Content Classifications	Frequency of Amusement Classifications	Frequency of Surprise Classifications	Frequency of Fear Classifications	Frequency of Anger Classifications	Frequency of Sad Classifications	Frequency of Neutral Classifications
1	0	-13	18	18	18	14	11	45	22	25	74	61
2	0	1	21	16	19	19	25	53	35	41	36	47
3	0	0	11	7	6	13	35	42	35	22	38	71
4	0	7	14	7	13	30	53	36	48	21	43	25
5	0	3	16	12	8	22	42	62	40	16	16	58
6	0	13	17	17	14	22	22	36	31	29	59	46
7	0	-1	6	10	5	18	50	47	26	28	37	50
8	0	2	12	8	4	23	36	49	48	20	28	52
9	0	0	14	10	11	26	16	76	22	27	36	53
10	0	0	16	14	12	36	16	56	33	34	34	47
11	0	1	8	6	8	28	41	45	37	40	28	37
12	0	1	8	15	9	15	28	24	41	28	48	72
13	0	-2	21	16	14	26	43	56	38	25	22	46
14	0	NaN	20	15	27	25	32	65	18	41	39	36
15	0	-2	8	18	6	20	45	30	29	33	34	65
16	0	-1	21	13	28	32	44	38	41	17	24	55
17	0	NaN	10	5	8	20	34	65	20	40	30	43
18	0	0	12	11	6	21	35	39	36	24	41	60
19	0	1	17	16	19	12	43	60	31	29	43	38
20	0	5	11	6	5	23	40	52	31	28	29	53
21	0	6	13	16	15	29	32	52	22	37	33	51
22	0	1	14	16	9	37	56	41	25	39	18	40
23	0	8	24	21	18	26	32	62	36	20	35	45
24	0	8	11	16	8	33	32	41	47	23	29	51
25	0	-2	14	4	6	23	47	35	50	20	45	36
26	0	0	20	9	11	43	59	25	19	35	27	44
27	0	0	22	11	14	29	44	49	23	39	34	38
28	0	1	10	9	6	19	43	67	22	35	16	46
29	0	-10	24	19	20	35	38	54	20	25	22	53
30	0	-2	16	16	11	15	23	60	31	46	30	51
31	0	3	9	10	12	24	34	60	22	18	43	55
32	0	15	21	17	20	32	30	41	32	34	26	56
33	0	-2	14	19	12	51	25	55	16	50	16	34
34	0	NaN	10	11	12	18	39	48	36	20	29	66
35	0	2	20	6	8	30	38	40	30	25	38	55
36	0	3	13	17	12	38	47	62	21	27	17	44
37	0	4	19	11	20	11	45	56	37	32	21	54
38	0	2	19	13	9	24	28	50	23	35	42	54
39	0	9	15	14	14	19	35	44	20	51	30	57
40	0	0	16	11	15	32	35	39	16	34	28	58
41	0	17	18	13	16	12	44	44	39	14	38	65
42	0	3	12	8	14	25	39	49	33	20	34	56
43	0	1	24	14	22	11	36	49	43	24	46	47
44	0	3	21	17	16	29	40	41	25	40	35	46
45	0	3	10	12	13	22	34	45	31	20	37	67
46	0	3	15	8	13	28	48	32	39	24	34	51
47	0	4	14	7	12	48	39	23	34	32	32	48
48	0	5	18	22	19	18	51	65	41	21	19	41
49	0	2	19	15	17	22	57	64	19	23	22	49
50	0	-3	18	14	13	31	24	55	16	41	27	62
51	0	4	1	6	5	10	44	39	60	27	29	47
52	0	5	26	23	23	21	33	46	31	26	46	53
53	0	5	30	23	26	22	47	57	31	25	33	41
54	0	NaN	1	6	7	21	46	40	31	31	26	56
55	0	-1	23	12	20	15	34	47	43	27	47	43
56	0	0	18	16	19	9	42	56	24	39	30	52
57	0	5	18	16	10	22	19	57	19	48	32	59
58	0	-3	12	8	11	32	32	39	34	30	40	49
59	0	3	21	14	18	15	28	72	33	35	23	50
60	0	2	13	12	8	16	38	35	42	24	38	63
61	0	-5	17	19	19	22	41	39	38	24	37	55
62	0	1	6	7	9	32	12	51	30	46	22	42
63	0	15	17	10	17	27	29	40	36	52	31	36
64	0	3	14	20	9	15	12	43	28	44	58	51
65	0	NaN	17	8	11	26	32	43	25	26	40	61
66	0	-1	21	20	25	21	39	42	43	30	29	52
67	0	3	14	10	16	10	42	52	36	22	37	57
68	0	2	29	22	20	14	31	44	56	14	41	56
69	0	3	14	8	7	11	41	61	35	28	34	46
70	0	NaN	5	11	9	30	31	69	33	38	23	26
71	0	4	16	13	16	30	31	45	29	24	27	70
72	0	9	15	11	14	22	48	34	39	21	40	52
73	0	1	21	13	23	34	34	50	32	42	27	37
74	0	NaN	12	8	11	15	28	50	45	22	38	58
75	0	1	15	21	20	17	34	45	31	32	44	53
76	0	15	12	14	15	17	38	42	41	38	27	53
77	0	6	15	13	11	20	32	55	41	30	35	39
78	0	3	25	13	20	46	51	36	20	18	34	51
79	0	8	13	13	8	25	33	37	50	12	48	51
80	0	-3	15	10	14	16	43	39	38	32	23	65
81	0	3	25	12	17	27	36	42	27	25	50	49
82	0	10	26	11	13	7	35	46	53	23	42	50
83	0	0	9	19	12	20	34	25	39	46	32	50
84	0	-1	9	9	11	19	44	41	34	39	31	48
85	0	1	10	10	12	20	42	31	34	24	68	37
86	0	0	14	7	9	23	37	38	44	22	31	61
87	0	5	22	13	17	21	34	43	40	31	27	60
88	0	5	8	7	8	21	20	37	41	35	44	58
89	0	-4	7	12	5	15	19	52	32	43	19	68
90	0	9	16	8	7	14	34	43	54	18	40	53
91	0	-1	17	10	16	20	31	53	36	24	35	57
92	0	5	17	8	15	31	30	54	32	28	33	48
93	0	14	18	16	20	18	31	51	28	48	29	47
94	0	9	22	9	10	12	32	59	27	35	26	65
95	0	2	20	13	15	28	30	51	23	33	48	43
96	0	6	15	14	15	29	41	52	26	26	27	55
97	0	2	14	14	9	19	52	37	37	18	38	55
98	0	5	22	13	14	19	23	44	40	32	32	66
99	0	3	17	19	18	14	30	38	32	35	46	61
100	0	-7	12	16	21	23	23	47	31	27	30	75
101	0	15	24	10	23	11	32	42	40	28	37	66
102	0	1	19	10	20	19	43	36	45	28	30	55
103	0	4	3	7	3	27	44	47	31	17	34	53
104	0	0	9	3	7	25	36	54	23	42	28	48
105	0	0	19	8	11	37	52	56	19	24	16	52
106	0	7	25	20	8	23	38	51	37	17	51	39
107	0	11	13	9	11	28	30	31	38	22	43	64
108	0	12	17	14	13	15	38	47	33	52	21	50
109	0	-2	14	12	3	13	31	43	24	39	60	46
110	0	31	12	10	9	24	34	36	43	27	35	54
111	0	3	10	10	9	27	57	20	46	19	38	49
112	0	3	15	15	14	23	35	46	40	33	33	46
113	0	5	16	14	10	26	27	53	27	32	26	64
114	0	8	21	12	14	19	33	50	35	30	29	49
115	0	-6	6	8	9	19	45	43	38	31	32	48
116	0	2	21	12	20	26	27	44	39	30	33	57
117	0	10	24	21	21	23	50	50	27	27	33	46
118	11	-10	13	20	17	25	24	46	35	26	41	59
119	0	8	19	12	10	23	57	32	40	27	23	54
120	0	15	12	9	12	11	34	58	36	37	33	47
121	0	-11	6	8	3	35	28	52	22	27	20	42
122	0	5	17	9	8	24	48	40	31	26	31	56
123	0	-2	16	17	20	11	48	55	49	28	25	40
124	8	4	21	20	17	26	42	45	37	18	55	33
125	0	4	10	6	8	24	43	58	26	44	14	47
126	9	-3	21	19	19	16	53	49	38	21	36	43
127	2	9	9	13	8	23	58	43	44	18	22	41
128	3	0	10	13	8	10	46	37	42	26	37	58
129	7	-2	18	6	13	24	32	37	36	25	30	72
130	18	0	16	30	18	21	32	49	25	35	27	67
131	2	0	8	5	2	9	31	78	28	18	38	54
132	14	4	22	18	10	7	44	47	41	26	37	54
133	27	1	24	30	29	14	6	34	44	44	33	54
134	0	NaN	7	7	6	48	21	66	35	25	14	38
135	8	7	21	17	6	55	38	53	12	27	23	48
136	3	0	17	13	9	15	32	59	22	34	41	53
137	2	5	1	9	4	26	42	43	49	26	18	47
138	16	-24	18	10	15	22	35	41	38	33	43	44
139	16	7	21	19	20	25	49	33	40	27	43	39
140	4	-1	11	8	9	27	40	40	32	29	40	48
141	8	-3	8	8	6	28	39	46	33	16	51	43
142	6	-7	13	17	15	24	37	44	35	25	45	46
143	12	-6	19	10	9	33	44	45	37	15	41	41
144	12	2	17	9	24	10	37	49	30	35	41	54
145	5	4	12	9	5	14	44	60	27	32	27	52
146	5	4	24	12	17	7	22	36	46	41	45	59
147	3	3	10	2	3	17	33	45	42	28	41	50
148	46	-1	25	21	24	27	41	41	34	26	23	64
149	1	10	10	2	4	17	32	56	33	33	27	58
150	31	-17	24	26	28	26	44	40	35	23	28	60
151	21	3	21	4	17	11	41	68	26	24	41	45
152	10	4	19	19	17	35	40	52	25	26	37	41
153	1	0	9	11	8	33	44	39	27	36	28	49
154	22	0	20	4	19	17	23	44	44	26	48	54
155	4	22	17	5	14	8	35	57	32	30	42	52
156	18	-6	23	18	21	35	33	33	23	45	35	40
157	22	-3	18	10	21	20	51	34	45	24	33	49
158	28	-8	14	12	18	26	29	51	43	20	28	59
159	3	-6	22	16	15	31	42	42	31	33	16	44
160	29	-5	17	16	21	76	23	55	13	34	22	19
161	18	9	26	22	19	18	32	63	27	36	32	48
162	21	15	21	11	21	28	49	29	38	18	42	52
163	6	-3	12	4	3	21	53	34	33	29	33	53
164	31	-5	17	12	17	19	26	54	37	42	37	31
165	34	-6	26	13	32	20	28	62	25	14	54	53
166	9	-7	16	16	8	13	20	56	38	38	37	54
167	24	-3	23	17	19	31	34	59	26	19	39	48
168	15	-5	20	13	10	13	24	57	38	29	48	47
169	8	2	17	10	17	18	43	65	32	23	32	43
170	2	-1	7	7	6	11	34	52	25	37	32	65
171	18	-7	17	16	23	19	41	43	44	16	42	51
172	5	NaN	11	5	8	30	49	49	24	13	42	49
173	15	5	15	12	16	19	33	39	38	43	37	47
174	17	14	16	10	20	25	42	36	34	17	34	68
175	1	2	11	4	5	50	24	45	30	51	12	19
176	16	12	19	16	20	24	33	62	30	31	30	46
177	11	7	18	9	17	25	44	52	44	14	24	39
178	16	0	9	10	16	21	27	43	28	30	37	70
179	3	17	13	8	14	17	35	51	24	38	47	40
180	6	0	21	10	15	26	30	48	40	21	38	53
181	5	-4	17	14	6	12	36	45	40	32	47	44
182	1	NaN	5	6	6	14	36	48	34	25	43	56
183	5	10	15	8	7	13	37	46	36	27	43	54
184	8	1	16	7	5	23	36	60	27	20	44	42
185	7	13	14	10	12	12	18	46	26	36	28	47
186	8	3	7	11	9	21	60	44	36	27	29	39
187	23	-5	20	20	19	30	9	51	18	59	25	41
188	2	NaN	9	9	7	16	46	46	22	24	46	56
189	12	8	19	12	17	42	47	59	22	13	24	49
190	3	1	12	19	8	14	39	54	46	21	26	56
191	19	0	19	13	21	19	23	54	16	45	25	66
192	12	11	22	15	19	20	38	54	43	33	12	51
193	3	-2	9	10	8	28	48	26	43	34	19	40
194	6	-8	18	20	6	33	34	37	28	21	40	63
195	17	2	21	12	21	21	55	36	46	21	28	49
196	5	-4	9	6	11	28	39	52	28	44	18	38
197	12	8	25	15	21	20	47	58	29	28	33	41
198	15	3	23	23	21	21	39	40	35	25	37	59
199	13	-3	13	9	14	23	46	44	24	32	33	54
200	23	1	18	15	18	22	31	45	43	19	47	49
201	12	3	11	16	9	24	48	49	32	27	32	44
202	8	11	18	13	7	11	36	45	32	32	42	58
203	7	3	13	9	13	27	48	71	18	16	31	40
204	11	-14	15	8	18	14	45	35	50	18	46	48
205	19	9	17	13	15	21	35	43	46	25	28	57
206	16	-1	16	17	14	34	27	53	17	54	18	45
207	29	8	14	13	13	17	37	52	41	22	37	50
208	11	11	17	13	11	19	44	39	38	19	33	64
209	26	-1	11	10	23	23	38	51	35	16	38	55
210	7	-3	16	17	8	16	48	61	32	18	24	53
211	50	-12	27	21	24	13	35	43	35	28	52	50
212	19	0	11	12	18	14	39	32	37	27	46	61
213	10	1	12	12	16	23	50	35	39	21	34	49
214	3	NaN	18	14	15	27	23	39	41	34	35	57
215	17	3	18	16	18	21	23	59	22	40	24	67
216	8	8	24	21	18	22	31	56	26	38	27	56
217	20	-12	21	19	28	24	27	34	37	32	38	64
218	15	NaN	17	9	11	26	34	49	34	29	28	56
219	7	NaN	19	18	17	20	43	62	24	17	29	57
220	10	NaN	16	7	21	13	38	52	41	29	28	55
221	7	NaN	10	5	5	25	23	36	41	31	40	60
222	15	NaN	18	10	22	19	49	54	50	24	21	39
223	8	-2	18	20	10	22	37	57	34	25	26	49
224	16	9	9	13	11	20	37	61	22	36	28	32
225	13	3	19	11	11	18	37	35	42	24	37	59
226	4	0	11	10	10	27	33	29	48	37	34	42
227	6	11	19	10	14	22	34	41	36	25	49	49
228	8	13	15	13	18	32	38	39	37	21	38	51
229	0	NaN	8	13	10	15	45	33	46	18	38	61
230	1	-1	15	10	7	14	27	60	23	36	26	70
231	29	13	23	15	25	45	20	51	34	23	36	47
232	1	-5	10	10	8	27	56	41	29	21	15	67
233	9	NaN	17	17	15	21	38	45	27	20	41	64
234	15	2	16	18	17	25	40	37	33	28	40	53
235	7	-4	9	6	8	33	51	44	28	19	41	40
236	9	7	13	10	9	12	43	35	29	52	38	44
237	7	NaN	15	12	19	10	54	50	34	22	41	45
238	5	2	13	11	8	27	24	42	41	40	30	46
239	12	NaN	18	14	20	29	52	39	32	20	35	45
240	5	5	10	7	10	16	59	61	35	20	26	39
241	8	7	17	20	11	14	47	59	41	12	42	41
242	4	-3	15	11	9	27	49	37	33	23	34	53
243	5	1	11	12	6	18	35	40	46	36	29	52
244	4	7	14	9	12	20	40	49	31	30	47	39
245	4	-3	15	11	8	19	35	38	48	25	43	48
246	14	17	12	16	8	26	27	69	22	46	23	43
247	5	1	15	11	11	39	44	42	35	20	33	43
248	16	-2	18	16	8	15	63	42	37	31	35	33
249	13	0	22	14	19	17	32	56	25	53	41	32
250	3	NaN	14	18	10	15	39	45	29	34	35	59
251	10	1	15	10	13	19	49	60	29	24	30	45
252	4	2	9	12	9	16	37	49	47	23	33	51
253	40	-10	31	18	25	24	50	43	40	24	29	46
254	17	2	11	11	13	16	42	46	19	44	34	55
255	19	2	22	6	20	20	38	49	37	28	36	48
256	9	-1	14	17	12	24	48	36	33	17	51	47
257	13	-7	22	9	22	22	60	40	28	30	23	53
258	1	18	14	16	12	12	24	48	43	45	27	57
259	6	21	10	14	12	24	49	49	30	22	40	42
260	4	-7	15	7	9	26	62	50	30	19	18	51
261	1	3	11	1	4	7	31	54	37	25	44	58
262	4	NaN	9	10	8	44	56	45	30	25	17	39
263	7	3	15	19	15	20	57	47	33	26	32	41
264	9	11	16	13	16	15	41	44	41	27	40	48
265	24	-12	11	14	15	10	41	54	35	20	47	49
266	5	-11	23	10	18	30	35	52	18	43	38	33
267	28	3	25	18	22	19	41	32	51	24	41	48
268	7	7	10	9	8	32	15	35	14	22	75	52
269	19	-7	15	15	17	23	31	40	23	52	24	63
270	4	13	10	16	15	13	34	51	28	29	33	68
271	10	9	19	12	18	20	31	56	36	27	32	54
272	7	6	20	12	21	29	26	49	33	27	40	52
273	4	9	20	11	12	31	32	56	20	40	27	50
274	15	1	16	13	21	21	34	48	40	21	45	47
275	8	0	11	5	20	15	26	44	42	32	32	65
276	9	9	12	8	8	24	35	57	35	27	34	44
277	14	7	12	4	10	21	55	39	37	30	22	52
278	6	11	22	4	14	11	25	53	45	34	26	62
279	1	NaN	12	6	9	23	32	29	44	26	49	53
280	8	-9	17	9	11	19	34	46	40	29	26	62
281	5	2	13	17	7	25	42	43	30	16	26	74
282	10	3	22	16	20	35	41	43	33	25	35	44
283	2	0	17	11	11	22	38	31	46	19	46	50
284	3	0	14	9	7	10	42	38	37	25	43	61
285	5	11	10	12	12	18	29	58	44	12	44	51
286	3	12	23	17	10	45	46	38	30	24	31	42
287	16	-7	24	9	21	23	40	70	31	9	39	44
288	7	7	19	11	18	18	33	38	49	30	34	54
289	3	0	11	6	8	35	28	41	29	17	38	68
290	6	1	2	3	7	32	28	47	50	29	27	43
291	2	3	10	8	12	23	35	42	39	23	39	55
292	30	NaN	19	11	18	22	39	55	28	34	27	51
293	4	6	14	11	13	10	24	45	21	31	47	78
294	10	8	17	11	17	18	27	62	34	34	25	50
295	7	5	16	15	10	30	37	40	21	21	45	62
296	7	-3	10	14	9	18	46	42	53	27	29	41
297	8	6	8	11	5	29	38	40	17	49	36	47
298	11	7	20	18	14	14	36	65	33	27	17	64
299	1	-1	20	16	13	21	38	46	35	23	37	56
300	7	NaN	16	14	8	7	39	54	40	25	23	52
301	7	12	9	7	6	19	22	49	27	45	39	55
302	7	-5	8	11	11	12	47	53	28	26	41	49
303	3	-2	12	9	3	27	28	48	31	31	36	51
304	15	4	15	6	15	22	39	38	32	20	33	72
305	0	8	6	5	5	23	37	48	40	20	48	40
306	2	0	4	7	5	34	33	55	19	37	23	55
307	13	-3	23	10	14	18	37	43	48	28	36	46
308	2	1	12	13	7	42	49	46	41	15	27	36
309	9	13	21	14	17	16	50	37	53	21	32	47
310	14	-9	15	17	17	26	35	52	32	19	38	54
311	13	16	17	21	22	36	24	41	23	31	45	56
312	13	5	21	9	18	23	26	47	48	21	43	48
313	52	-12	24	19	28	26	39	49	19	42	41	40
314	13	5	23	21	16	20	57	49	35	18	26	51
315	7	5	13	8	11	24	24	46	33	25	62	42
316	9	-6	13	7	14	16	40	36	56	31	37	40
317	22	-6	16	15	18	30	29	43	24	39	28	63
318	16	0	19	22	22	26	40	43	35	24	39	49
319	6	5	9	12	11	24	43	37	40	25	38	49
320	12	4	22	13	17	20	47	43	47	29	26	40
321	28	-9	24	18	23	17	42	50	34	41	30	36
322	15	6	17	15	23	29	28	52	29	21	42	55
323	22	6	24	8	18	18	45	28	42	32	39	52
324	13	-4	16	19	19	30	56	39	32	16	32	47
325	5	2	13	7	12	17	33	45	34	31	43	53
326	3	7	21	18	24	29	25	52	38	33	27	52
327	2	6	8	3	7	16	33	41	28	47	35	56
328	10	3	17	14	12	18	29	32	26	58	39	54
329	5	5	18	10	11	24	41	39	40	30	31	51
330	13	11	12	11	14	50	41	44	19	61	15	21
331	24	2	18	19	16	9	20	44	21	37	41	75
332	3	-3	17	20	5	34	42	47	26	29	32	46
333	24	18	17	13	21	20	38	37	33	37	39	43
334	9	-1	10	8	8	29	52	33	29	25	47	41
335	14	8	7	5	2	17	23	64	26	38	33	49
336	5	1	17	8	4	14	52	51	32	24	27	56
337	13	-8	15	11	8	18	52	57	25	22	29	53
338	15	-1	14	9	12	28	41	42	33	39	21	52
339	6	-2	19	5	12	25	33	30	39	21	46	62
340	12	-2	8	12	11	21	45	60	24	28	28	41
341	11	-5	23	16	13	19	37	44	47	26	34	49
342	5	2	14	7	13	29	35	40	41	31	27	53
343	7	8	28	17	7	20	74	47	34	18	32	31
344	14	-4	18	10	15	31	47	51	28	37	19	38
345	11	1	13	12	21	37	54	40	42	21	21	41
346	4	11	13	23	9	31	36	61	25	25	27	51
347	3	2	13	11	11	18	39	51	35	21	28	64
348	17	16	20	15	24	26	18	45	43	36	36	44
349	12	29	15	14	12	20	29	45	37	43	32	50
350	9	-5	18	11	15	25	41	43	44	17	42	44
351	2	2	16	10	14	30	38	45	41	17	40	45
352	3	-19	24	9	8	19	31	43	34	26	38	57
353	7	6	19	11	20	21	36	29	47	19	55	49
354	20	3	20	13	22	10	38	52	29	27	50	50
355	3	2	6	6	10	15	33	46	32	33	42	55
356	10	-2	14	11	17	38	50	36	28	22	38	44
357	8	0	12	4	10	23	38	40	34	45	21	55
358	6	-2	17	7	16	18	34	38	50	15	54	47
359	35	NaN	21	11	20	19	43	38	26	20	28	59
360	4	9	12	11	11	24	33	52	30	31	33	53
361	16	-3	16	20	21	30	54	34	38	19	35	46
362	14	0	19	21	24	16	24	56	20	59	38	43
363	8	-9	19	11	9	15	38	38	41	41	30	53
364	5	11	11	2	10	21	26	47	41	24	48	49
365	4	0	16	11	11	20	46	54	37	21	28	50
366	3	10	19	13	10	8	37	47	60	18	18	50
367	4	7	21	14	8	12	37	42	40	25	41	50
368	4	3	12	19	15	28	35	43	31	29	31	59
369	1	12	10	11	3	20	43	57	34	44	14	44
370	17	-1	22	18	20	39	31	43	28	35	41	39
371	17	-14	16	19	17	20	28	29	39	21	44	75
372	7	-2	18	12	11	35	37	34	33	39	28	50
373	3	NaN	11	12	6	21	51	51	29	31	22	51
374	20	2	19	8	18	28	30	34	43	20	50	51
375	9	-9	14	8	14	15	44	42	42	24	33	56
376	8	-7	16	4	10	13	55	38	39	14	41	56
377	10	14	21	8	18	51	34	29	36	27	41	38
378	11	4	22	20	19	42	38	47	28	18	40	43
379	5	-10	20	6	18	18	26	56	40	29	35	52
380	7	1	28	15	13	23	27	49	38	42	18	57
381	3	NaN	17	21	18	19	32	52	40	27	32	54
382	7	17	23	13	11	16	42	52	27	35	32	52
383	36	-18	23	20	23	21	45	55	31	34	28	42
384	14	6	18	12	18	24	42	45	45	26	29	45
385	6	9	17	13	16	23	28	32	45	22	50	56
386	43	10	24	15	20	18	28	50	47	23	38	52
387	5	-7	10	7	9	23	24	40	29	31	47	62
388	0	3	8	11	12	14	36	56	49	16	28	57
389	7	1	14	9	17	21	47	49	26	30	31	52
390	8	6	21	14	16	19	31	36	33	23	42	72
391	25	3	22	22	23	13	47	39	43	19	38	57
392	27	NaN	28	22	20	15	29	44	39	31	25	73
393	20	-7	17	16	16	30	59	46	31	25	19	26
394	3	6	11	10	17	23	40	48	26	24	37	58
395	5	4	18	10	8	24	22	51	29	30	43	57
396	28	NaN	20	14	20	24	34	46	42	28	31	44
397	9	6	3	8	3	18	42	53	33	14	33	63
398	10	NaN	16	11	14	13	47	49	25	18	43	57
399	1	3	5	6	6	24	51	79	24	27	17	34
400	6	-15	18	10	16	22	41	42	34	34	33	50
401	1	NaN	22	8	20	20	46	44	45	25	19	57
402	6	15	16	10	11	9	39	60	32	27	40	40
403	3	2	16	11	16	23	36	47	36	37	30	47
404	15	-5	18	13	18	21	45	42	39	17	46	46
405	2	-7	10	9	12	35	31	72	14	33	20	45
406	6	19	20	21	15	11	53	44	48	30	25	45
407	2	-6	11	2	8	28	47	40	24	22	36	59
408	28	NaN	25	26	20	19	26	35	33	32	36	75
409	17	6	15	12	17	11	33	24	32	29	55	67
410	18	4	8	10	17	31	32	35	30	44	36	45
411	12	7	24	18	13	22	58	40	25	26	32	53
412	3	-3	11	12	8	36	35	64	19	14	37	51
413	9	5	14	6	7	43	21	41	25	33	33	60
414	0	NaN	16	11	3	35	26	57	46	20	32	40
415	7	-1	10	9	8	21	43	54	21	29	33	55
416	10	8	22	10	14	24	37	63	29	29	21	48
417	5	-3	14	6	4	2	36	62	32	38	37	42
418	7	2	26	13	20	27	40	59	25	38	16	51
419	6	2	10	9	10	20	25	39	32	39	40	61
420	8	2	16	10	14	21	18	42	25	44	57	49
421	7	4	24	12	12	38	21	52	21	23	35	66
422	1	2	14	11	7	10	49	35	32	30	38	62
423	12	3	16	10	16	16	32	60	31	29	24	64
424	0	0	7	9	4	18	29	52	36	25	58	38
425	13	4	21	18	9	43	42	50	19	30	19	44
426	9	5	20	23	19	10	27	40	31	41	36	71
427	14	12	21	24	18	27	36	53	24	41	34	41
428	7	9	18	15	11	23	27	28	19	35	57	67
429	8	-2	11	7	9	9	46	56	21	31	23	70
430	12	-2	13	17	13	15	39	65	25	25	32	55
431	11	-4	14	9	9	12	32	69	36	22	30	55
432	2	0	8	11	5	26	34	42	38	32	33	51
433	5	5	14	12	8	17	40	36	37	38	30	58
434	3	2	19	6	11	21	48	42	40	17	38	50
435	6	4	19	14	17	14	34	26	73	11	48	50
436	13	6	20	13	16	26	40	42	35	28	37	48
437	16	-2	21	16	18	24	52	37	47	20	21	55
438	10	3	13	9	14	18	36	56	29	22	40	55
439	7	2	17	12	18	10	47	60	31	27	28	53
440	7	1	19	15	11	18	50	45	34	39	27	43
441	19	2	12	14	19	25	25	51	23	31	53	48
442	6	NaN	23	27	13	22	42	41	41	20	27	63
443	14	NaN	21	18	9	16	40	45	38	40	36	41
444	6	2	12	12	7	15	41	40	19	63	21	53
445	14	-12	18	8	17	11	44	50	35	20	43	53
446	24	NaN	14	12	14	14	30	41	29	21	49	72
447	15	-3	16	23	14	13	40	44	29	37	30	63
448	13	-1	14	7	21	12	43	61	33	42	16	34
449	6	6	16	11	14	27	39	46	37	29	32	46
450	3	4	16	8	13	17	61	51	35	25	22	42
451	8	6	22	18	14	17	23	61	24	39	30	62
452	5	-3	7	11	6	37	26	44	23	42	40	44
453	10	0	25	17	10	29	41	34	35	25	37	55
454	6	5	12	19	14	12	25	27	36	40	51	55
455	21	1	25	17	23	18	34	42	27	24	62	40
456	12	-7	8	17	12	20	34	43	42	39	24	54
457	5	NaN	8	3	6	18	32	38	41	26	48	53
458	15	7	14	20	16	16	32	48	38	36	20	66
459	14	3	15	12	12	24	38	43	37	27	35	48
460	1	NaN	9	6	6	17	28	72	14	39	39	47
461	0	1	17	6	15	19	46	50	41	27	22	51
462	13	5	26	5	22	10	55	45	29	15	38	64
463	7	3	19	7	13	21	50	51	41	13	37	43
464	7	4	9	9	12	22	24	57	26	44	31	52
465	15	2	16	12	18	20	46	39	49	19	28	55
466	4	5	15	9	20	24	42	42	40	34	30	44
467	10	NaN	22	20	13	15	26	44	40	24	48	59
468	4	-4	8	14	11	14	34	57	29	20	27	65
469	6	5	11	9	17	35	33	51	33	21	28	55
470	5	2	9	10	9	17	28	35	36	39	43	54
471	5	9	20	12	12	18	37	65	41	14	40	41
472	5	2	17	4	9	33	41	25	39	33	24	61
473	20	-5	18	16	24	21	40	41	34	33	35	52
474	0	5	16	20	10	48	36	50	30	20	38	31
475	5	0	18	12	17	13	25	65	35	39	29	50
476	19	-3	29	8	29	14	27	34	33	38	44	66
477	30	0	20	3	15	27	33	57	34	20	32	53
478	10	-1	17	5	13	20	36	54	29	31	24	62
479	16	7	20	12	14	23	39	62	23	32	19	58
480	25	13	22	19	22	17	44	55	38	28	28	46
481	6	-10	20	6	10	27	44	63	23	44	20	35
482	9	2	13	11	16	13	34	48	35	29	44	53
483	9	-2	20	7	14	11	49	33	46	20	45	52
484	20	7	20	20	19	15	55	32	54	28	20	52
485	8	18	14	17	10	13	49	41	39	31	34	49
486	11	8	16	8	12	24	35	54	26	36	36	45
487	15	-4	13	7	17	27	42	45	20	23	43	56
488	18	9	21	14	20	23	52	49	36	17	24	55
489	0	13	9	3	6	13	46	50	39	31	20	57
490	6	0	1	2	7	14	33	39	42	28	45	55
491	7	1	21	12	9	23	28	49	36	32	27	61
492	20	NaN	19	12	26	20	37	48	28	39	37	47
493	28	2	15	16	18	23	24	45	28	31	47	58
494	16	19	19	16	19	34	50	51	29	21	26	40
495	19	-4	29	24	25	33	33	37	39	35	36	43
496	16	9	19	26	19	13	41	42	37	26	40	57
497	3	-1	6	7	4	25	44	37	28	23	42	57
498	17	1	14	12	13	17	36	56	42	33	25	47
499	17	2	19	14	20	12	44	60	35	21	36	48

## Sheet: Fig5B
Subject	Congruent Score	Incongruent Score
1	0.0099741	-0.00346523
2	-2.90143e-06	-0.00344555
3	0.0118802	-0.00618666
4	0.0655542	-0.0170744
5	-0.0301186	-0.000843783
6	0.00450023	0.0012832
7	0.00814418	-0.000882921
8	0.0128347	-0.00464864
9	-0.0155577	0.00164423
10	0.00147797	-0.00210596
11	0.126127	-0.0246255
12	0.0370491	-0.00621441
13	0.0951996	-0.0167986
14	-0.00830542	-0.000642446
15	0.034729	-0.00847683
16	-0.0818164	0.0146551
17	0.00253815	-0.00284996
18	0.0167258	-0.00394062
19	0.0297245	-0.00934001
20	-0.00197578	-0.00132278
21	0.0167373	-0.00493214

## Sheet: Fig5C
	Self-reported Frequency							Classification Frequency
Subject	Content	Amusement	Surprise	Fear	Anger	Sad	Neutral	Content	Amusement	Surprise	Fear	Anger	Sad	Neutral
1	3	3	0	6	2	0	5	0	1	0	0	23	5	11
2	1	4	0	2	2	6	1	1	38	0	0	1	0	0
3	8	10	1	0	0	2	1	12	17	1	0	6	0	4
4	6	1	3	0	1	0	10	0	7	0	0	10	0	23
5	6	10	0	4	1	1	2	0	18	22	0	0	0	0
6	4	12	1	0	0	1	6	0	20	0	0	4	6	10
7	0	26	0	0	0	0	14	1	7	0	0	31	0	1
8	6	2	5	0	0	2	5	0	9	0	0	13	0	18
9	0	2	0	0	0	0	34	9	3	1	21	3	0	3
10	6	7	0	1	0	0	3	18	0	10	0	1	0	11
11	0	1	0	0	0	0	0	28	12	0	0	0	0	0
12	0	4	1	0	0	10	9	2	9	5	2	0	3	19
13	0	2	0	0	0	0	36	0	2	0	0	0	0	38
14	2	9	1	0	0	5	0	2	34	0	0	4	0	0
15	8	1	0	0	1	0	7	20	7	4	0	0	0	9
16	2	3	0	0	0	1	1	0	0	31	2	7	0	0
17	4	4	0	1	0	1	11	0	0	0	0	0	0	40
18	8	5	5	6	1	0	1	10	4	0	0	22	0	4
19	0	18	1	0	0	8	3	0	40	0	0	0	0	0
20	0	0	1	0	0	3	26	4	36	0	0	0	0	0
21	3	14	2	0	0	5	6	5	13	0	0	6	0	16

## Sheet: FigS2A
Iteration	Frequency of Content Classifications: Subject 1	Frequency of Content Classifications: Subject 2	Frequency of Content Classifications: Subject 3	Frequency of Content Classifications: Subject 4	Frequency of Content Classifications: Subject 5	Frequency of Content Classifications: Subject 6	Frequency of Content Classifications: Subject 7	Frequency of Content Classifications: Subject 8	Frequency of Content Classifications: Subject 9	Frequency of Content Classifications: Subject 10	Frequency of Content Classifications: Subject 11	Frequency of Content Classifications: Subject 12	Frequency of Content Classifications: Subject 13	Frequency of Content Classifications: Subject 14	Frequency of Content Classifications: Subject 15	Frequency of Content Classifications: Subject 16	Frequency of Content Classifications: Subject 17	Frequency of Content Classifications: Subject 18	Frequency of Content Classifications: Subject 19	Frequency of Content Classifications: Subject 20	Frequency of Content Classifications: Subject 21	Frequency of Content Classifications: Subject 22	Frequency of Content Classifications: Subject 23	Frequency of Content Classifications: Subject 24	Frequency of Content Classifications: Subject 25	Frequency of Content Classifications: Subject 26	Frequency of Content Classifications: Subject 27	Frequency of Content Classifications: Subject 28	Frequency of Content Classifications: Subject 29	Frequency of Content Classifications: Subject 30	Frequency of Content Classifications: Subject 31	Frequency of Content Classifications: Subject 32	Frequency of Content Classifications: Subject 33	Frequency of Content Classifications: Subject 34	Frequency of Content Classifications: Subject 35	Frequency of Content Classifications: Subject 36	Frequency of Content Classifications: Subject 37	Frequency of Content Classifications: Subject 38	Frequency of Content Classifications: Subject 39	Frequency of Content Classifications: Subject 40	Frequency of Content Classifications: Subject 41	Frequency of Content Classifications: Subject 42	Frequency of Content Classifications: Subject 43	Frequency of Content Classifications: Subject 44	Frequency of Content Classifications: Subject 45	Frequency of Content Classifications: Subject 46	Frequency of Content Classifications: Subject 47	Frequency of Content Classifications: Subject 48	Frequency of Content Classifications: Subject 49
1	60	19	48	14	44	20	53	40	84	17	56	26	54	44	59	79	49	50	39	31	60	20	2	30	33	49	2	27	36	49	46	55	8	32	62	43	42	23	51	44	10	10	52	30	14	24	75	25	24
2	54	55	17	48	45	0	23	32	12	7	56	14	65	13	59	10	43	33	28	42	43	44	45	25	54	15	62	73	42	48	33	4	47	30	72	39	29	75	38	31	55	22	11	32	9	69	14	63	17
3	42	11	9	29	57	44	70	42	55	60	53	14	44	58	33	14	43	24	12	39	33	41	48	39	41	33	36	17	31	42	49	5	75	0	17	23	26	30	24	44	14	17	35	56	39	22	9	75	51
4	44	42	28	51	13	40	41	54	59	41	23	73	72	28	52	18	31	13	31	25	52	92	0	48	10	20	46	2	26	73	32	59	60	47	37	21	33	27	50	48	2	1	30	48	57	57	47	76	61
5	21	59	23	46	77	10	9	23	49	45	35	39	29	41	62	1	15	27	33	37	8	46	38	13	69	20	48	60	54	45	75	25	14	22	63	52	17	14	30	41	56	29	41	62	48	42	43	11	51
6	15	47	29	17	32	34	54	11	34	22	41	61	33	56	30	24	36	75	38	46	47	21	44	77	68	21	41	81	61	57	38	36	48	31	31	21	39	26	67	18	53	16	19	43	54	42	12	38	20
7	0	26	20	45	19	82	50	13	32	14	20	53	30	26	56	34	44	38	10	42	54	62	76	81	12	23	23	14	41	62	60	23	10	29	56	20	53	37	50	19	11	49	35	22	30	33	17	38	17
8	21	21	52	68	1	7	81	39	32	37	13	28	23	9	32	33	45	36	62	66	0	14	23	70	35	39	59	19	52	46	34	5	29	40	29	5	19	18	50	58	12	52	42	37	19	28	36	5	89
9	24	73	0	82	47	17	33	25	50	18	9	0	49	14	42	5	40	29	70	17	46	50	58	46	11	1	47	7	85	33	48	44	20	44	59	72	61	73	31	17	54	19	41	44	14	27	3	71	60
10	29	37	48	17	24	30	48	38	44	53	42	12	41	39	16	17	39	1	42	63	59	2	26	64	42	49	54	20	35	0	66	0	61	19	40	58	31	65	54	30	23	23	1	59	39	37	26	72	3
11	67	59	24	63	27	39	63	62	11	0	37	29	39	31	35	22	6	84	21	23	55	10	0	21	71	39	72	31	9	47	33	44	40	41	24	15	34	28	44	13	50	31	32	27	65	36	27	47	6
12	30	80	26	37	54	7	27	0	76	36	16	29	40	30	81	34	23	46	29	38	39	72	17	1	35	4	11	28	55	5	42	45	47	22	30	38	74	33	27	55	18	3	33	63	11	19	41	63	61
13	16	57	31	67	55	49	14	42	27	26	2	60	47	3	28	54	43	47	40	4	34	89	59	41	71	34	44	57	51	35	20	19	54	71	43	35	35	51	8	9	38	21	17	25	42	24	20	42	37
14	64	38	1	31	75	45	23	27	43	55	42	64	23	33	17	57	50	61	17	29	9	6	21	28	44	19	19	32	66	18	50	24	75	73	19	36	31	44	54	63	37	52	40	34	51	48	50	8	24
15	81	61	47	35	58	29	50	27	32	46	51	51	14	38	21	31	49	45	6	48	75	34	34	59	36	73	61	8	68	36	25	31	13	58	26	13	42	22	21	26	40	56	33	16	31	5	40	30	5
16	0	45	44	34	71	15	43	45	92	57	45	29	41	21	53	11	45	1	33	45	47	13	32	67	29	24	24	42	32	40	54	5	4	30	32	24	46	46	60	66	17	64	62	19	66	66	33	21	18
17	3	47	17	12	59	43	59	58	31	1	68	43	18	85	50	51	28	37	80	16	37	42	51	56	40	30	25	27	53	9	17	73	41	3	37	1	69	11	24	25	69	8	68	56	66	21	43	25	20
18	10	1	7	35	76	22	34	57	17	45	9	6	35	36	24	68	35	21	62	50	34	39	40	21	22	21	38	28	54	58	63	38	10	76	43	35	48	82	53	68	43	15	20	47	33	65	27	34	42
19	13	10	25	46	31	79	22	30	27	23	15	56	44	34	51	27	31	29	64	24	28	48	27	43	30	67	44	39	8	53	22	40	59	12	31	20	27	15	39	31	81	11	36	35	46	35	20	68	47
20	24	50	34	65	78	69	59	47	28	62	62	15	36	0	28	34	38	22	51	74	47	58	65	31	78	36	14	32	8	42	38	50	12	47	28	41	76	65	23	50	69	0	30	21	47	25	28	63	48
21	77	45	73	52	13	7	3	40	18	76	35	52	45	18	58	45	35	49	57	0	4	51	54	44	35	42	42	41	38	30	32	2	69	24	42	45	39	2	45	26	75	9	44	44	61	47	12	23	33
22	70	26	52	60	39	21	44	29	72	17	56	30	27	33	20	16	2	69	58	50	17	44	50	43	8	63	55	38	17	34	14	56	53	0	48	45	35	13	8	34	34	70	29	17	19	36	76	36	43
23	15	39	1	3	53	48	50	8	31	50	4	85	27	59	36	55	65	25	22	14	33	15	53	47	56	10	40	4	57	3	40	36	45	61	27	89	39	32	32	31	36	58	15	65	37	23	34	31	30
24	40	45	54	26	38	30	84	34	53	46	58	45	20	78	21	22	50	24	25	47	10	2	53	69	8	85	26	26	53	55	25	35	54	45	47	14	66	37	65	60	49	34	19	38	55	56	9	30	72
25	27	6	14	32	50	3	59	0	20	37	68	23	18	14	13	29	22	2	42	38	27	61	34	40	35	44	30	47	6	47	2	52	42	45	64	24	42	20	33	6	36	50	41	71	26	53	22	19	33
26	4	17	44	59	36	29	58	5	67	54	55	43	27	30	35	34	14	25	44	42	59	37	42	28	19	25	25	72	52	58	32	0	69	0	46	59	22	48	1	29	20	33	28	29	40	27	23	30	34
27	82	26	57	32	59	77	1	53	28	23	48	16	24	6	47	21	15	11	34	26	20	31	29	33	6	31	27	40	30	61	28	53	38	57	65	66	67	53	21	4	1	8	34	20	7	14	5	8	61
28	83	25	69	57	33	48	17	17	66	2	14	19	12	36	13	15	31	39	50	36	4	69	37	18	47	26	39	1	33	31	58	54	15	54	51	61	48	74	51	33	4	28	20	20	18	36	39	23	14
29	14	23	19	27	42	4	50	56	16	56	33	28	36	67	43	54	12	44	27	65	72	80	57	67	42	26	45	58	59	52	63	49	10	50	24	82	23	57	4	34	9	28	26	3	44	50	22	10	53
30	29	30	55	30	34	66	36	63	24	58	9	55	34	61	40	24	28	42	35	56	15	32	12	24	34	42	9	66	34	49	41	14	30	11	31	10	49	37	2	62	14	47	32	49	20	56	38	7	86
31	21	33	19	63	37	73	32	0	61	52	33	1	53	52	27	9	20	49	25	45	57	49	26	0	22	24	23	37	62	14	84	58	45	32	2	29	35	53	44	34	3	58	41	47	48	37	81	22	14
32	27	23	28	21	25	43	19	55	5	22	36	45	19	40	74	50	30	35	38	43	32	40	29	66	84	46	73	46	3	13	19	32	6	27	20	78	46	55	62	39	48	59	51	18	47	77	18	21	25
33	80	0	30	10	39	7	62	36	27	2	38	30	50	1	28	21	17	26	62	21	37	40	10	51	46	66	53	24	68	20	47	35	41	25	21	47	25	45	58	66	7	51	31	49	23	0	37	48	82
34	23	55	36	56	36	28	18	53	26	32	7	31	28	28	43	32	60	47	55	39	42	26	49	39	43	82	4	5	39	16	52	37	36	45	0	24	78	62	59	31	16	18	47	43	34	40	19	29	45
35	41	12	46	66	0	40	77	26	0	54	37	7	48	19	8	20	78	53	67	47	64	61	0	41	30	48	34	19	50	25	48	42	28	26	26	45	38	28	82	4	40	32	37	48	78	72	20	2	29
36	38	59	20	32	60	43	22	37	48	49	53	11	4	37	9	13	1	68	36	48	13	12	2	52	63	11	43	63	2	57	88	51	15	15	25	60	42	43	23	42	22	43	78	28	64	45	48	63	76
37	8	13	12	52	28	39	19	67	37	28	53	51	35	66	18	31	39	1	47	17	48	16	44	20	18	64	35	2	38	40	56	40	41	53	50	65	65	21	17	11	0	32	8	40	80	38	8	39	37
38	35	25	42	67	62	27	34	59	66	3	29	25	70	48	62	43	8	34	22	75	19	32	39	41	51	65	66	55	74	1	46	36	12	35	13	60	43	57	49	63	37	19	39	73	40	43	63	7	85
39	111	23	50	44	52	18	33	47	16	27	1	29	11	8	40	23	32	62	45	23	69	48	24	55	39	58	14	24	69	73	33	61	85	23	69	64	40	0	1	32	18	30	58	45	52	45	74	27	76
40	50	51	5	12	1	75	16	23	79	89	19	10	21	31	1	27	28	9	38	28	35	48	19	36	52	25	33	3	16	1	27	48	39	49	23	46	40	2	27	3	63	69	46	38	4	38	94	59	33
41	41	70	60	38	13	17	34	31	7	60	59	9	30	55	0	24	42	38	86	74	43	43	18	33	24	47	71	40	4	48	37	66	52	32	7	19	24	46	73	25	67	19	2	41	8	61	44	68	20
42	23	44	38	37	24	39	28	33	45	31	35	21	15	44	17	76	6	13	66	14	18	36	33	43	21	45	7	49	71	0	63	40	32	23	73	21	36	39	49	17	49	31	55	39	36	45	8	13	98
43	78	81	52	24	30	52	35	52	54	35	41	71	49	28	29	47	17	45	31	37	43	53	32	16	51	50	65	48	5	26	41	48	67	34	4	51	17	64	69	35	54	70	27	43	13	26	44	24	33
44	31	23	33	50	55	29	53	59	37	3	49	45	56	43	73	21	37	46	38	10	55	52	41	0	66	33	62	2	63	40	70	38	4	46	34	20	38	0	0	42	46	44	38	45	42	30	20	38	41
45	19	70	30	38	18	23	50	0	51	21	9	32	44	6	54	68	16	48	36	25	17	22	32	3	52	32	20	42	65	52	74	70	14	67	60	14	21	57	35	37	10	32	25	55	0	32	38	39	36
46	1	81	31	63	40	68	19	20	0	31	7	19	6	45	63	50	72	19	78	24	72	51	43	49	48	7	2	26	52	40	49	55	66	41	1	0	39	33	49	45	19	26	58	0	31	28	85	25	39
47	77	43	31	22	17	76	26	40	42	48	67	8	3	39	24	33	43	20	79	2	11	46	38	55	78	55	40	19	14	34	35	25	75	24	38	22	70	35	20	90	12	42	69	27	13	53	37	81	12
48	38	33	42	41	1	45	16	0	42	34	39	1	37	50	19	35	46	20	5	36	22	55	29	52	14	14	46	28	60	37	44	16	54	35	37	46	34	13	70	30	34	54	39	47	24	59	26	22	22
49	9	54	26	26	14	33	49	57	14	19	46	54	32	14	1	32	29	36	19	47	33	42	52	42	66	35	41	41	60	69	44	35	67	61	33	54	42	54	63	26	14	12	47	2	30	20	52	0	44
50	41	71	26	61	43	57	38	64	64	35	28	3	45	59	24	19	31	23	24	11	22	36	22	29	55	47	27	44	46	42	14	64	11	61	73	92	0	53	45	77	60	17	60	18	2	54	58	78	41
51	58	48	25	76	38	14	51	27	9	56	35	11	45	16	34	34	55	44	43	50	2	73	5	82	18	27	69	62	69	24	28	27	49	32	22	19	42	30	43	43	11	66	4	61	43	55	7	53	65
52	71	17	56	26	75	14	28	49	19	15	47	61	47	51	41	34	26	23	39	10	26	47	21	65	39	64	37	23	15	1	8	28	0	38	51	40	23	5	42	5	43	17	55	29	69	29	0	54	13
53	17	69	0	48	28	40	30	21	38	61	36	13	47	14	67	31	3	21	37	29	69	21	45	64	12	42	15	27	39	24	22	10	13	25	53	51	20	49	18	13	21	53	33	28	63	6	61	12	14
54	36	89	35	57	24	21	1	43	1	44	18	17	10	44	48	59	34	33	61	21	1	44	69	49	34	12	6	35	7	41	30	44	75	32	21	28	51	35	35	12	1	65	21	20	3	48	3	101	62
55	27	48	27	36	45	20	52	51	67	0	53	41	19	14	68	9	72	71	78	41	51	41	64	55	32	36	75	65	26	20	56	37	62	46	42	15	63	25	77	54	1	20	12	30	67	40	25	18	31
56	10	59	53	32	36	45	48	30	48	65	71	20	36	30	49	56	68	21	38	40	36	30	28	73	49	24	14	1	23	52	37	31	2	52	70	29	16	50	16	55	28	60	28	14	11	56	52	21	57
57	62	29	57	33	37	38	19	23	57	29	49	19	22	28	59	27	20	30	0	30	56	11	27	36	24	33	4	0	33	11	87	35	90	35	37	98	35	16	35	11	9	63	64	51	24	28	11	70	33
58	68	44	27	56	72	12	41	57	41	50	59	51	18	46	8	22	36	17	35	21	12	51	55	20	26	26	36	43	20	47	33	57	74	5	20	51	30	56	18	51	3	40	18	74	42	54	9	6	35
59	75	38	32	29	35	26	34	57	12	4	40	0	37	85	45	44	19	12	60	59	12	24	23	11	26	27	42	59	49	35	16	42	15	36	36	37	37	44	54	32	32	7	61	30	11	35	37	1	26
60	37	31	17	39	68	10	30	58	71	3	27	20	70	56	23	34	39	48	39	61	23	60	71	72	37	46	0	39	25	43	24	23	69	1	53	1	25	3	30	23	23	15	53	39	14	18	22	70	73
61	26	3	28	15	38	15	52	28	23	56	38	13	47	12	40	17	44	26	57	1	52	34	32	49	19	58	60	51	44	33	14	22	9	21	43	39	54	2	51	28	36	11	45	57	30	37	8	62	35
62	94	36	7	77	12	46	5	50	23	77	47	1	44	26	33	34	29	41	43	16	20	34	46	72	21	23	42	58	73	39	12	44	73	42	56	0	2	79	12	32	58	28	45	54	3	33	62	71	1
63	29	53	2	48	12	35	15	46	59	17	87	44	43	65	27	31	28	26	41	36	59	28	1	56	9	47	46	52	23	14	65	50	19	61	43	58	14	30	38	30	0	30	5	48	45	22	56	23	4
64	102	61	19	17	0	58	24	20	35	33	36	18	32	64	38	15	36	44	27	26	38	58	35	61	54	49	1	51	0	60	51	44	89	0	35	67	11	42	44	12	21	32	11	21	64	42	37	24	38
65	38	64	15	29	52	48	13	45	45	43	76	55	17	25	12	31	37	62	20	27	32	67	75	36	35	24	45	33	35	1	34	36	8	33	61	49	40	81	31	15	0	23	1	42	18	0	0	19	78
66	7	32	24	57	32	8	48	55	57	67	48	26	57	43	43	48	34	25	27	3	25	34	2	39	21	19	84	32	77	38	41	37	71	50	23	74	32	45	26	35	65	16	16	39	44	18	52	19	15
67	13	40	57	33	23	0	28	36	48	46	25	23	43	61	38	40	44	52	67	62	32	11	55	83	48	21	37	11	40	11	12	35	66	56	13	24	44	43	41	17	20	18	41	44	50	41	14	27	86
68	76	38	30	52	16	46	39	60	51	52	41	23	82	54	91	32	37	41	54	49	33	6	26	29	47	40	71	33	48	0	62	15	37	18	37	27	27	2	67	78	66	64	45	29	59	32	21	14	30
69	26	55	82	51	52	47	56	3	67	2	5	54	66	34	23	35	50	16	51	50	41	10	21	32	43	67	35	15	49	24	12	22	52	60	80	45	44	18	10	15	17	38	35	53	33	49	30	31	31
70	39	39	25	25	18	19	57	49	82	50	30	16	78	0	32	31	47	51	72	60	46	43	32	51	43	60	14	42	52	48	17	31	14	37	26	6	43	50	42	60	31	36	6	44	28	34	55	57	68
71	39	18	71	39	34	57	81	37	57	0	11	71	35	42	53	31	31	62	21	32	63	47	35	36	51	40	6	56	58	40	26	17	31	25	21	24	23	13	52	10	46	41	45	49	71	18	47	0	35
72	50	62	0	55	46	75	43	31	79	9	28	54	59	50	66	49	40	72	66	40	56	20	3	12	36	43	16	42	32	28	25	29	40	10	41	41	2	59	6	73	61	67	42	42	46	51	27	11	24
73	7	20	17	41	38	26	63	31	26	82	19	55	18	43	46	12	1	71	53	38	61	30	22	30	62	64	52	36	55	40	67	48	67	39	24	41	30	42	29	42	30	12	27	36	45	32	70	54	57
74	103	22	23	37	71	83	58	23	28	29	50	22	28	84	53	58	19	29	54	36	47	32	13	36	55	47	0	23	45	35	17	68	55	18	40	23	69	56	38	27	30	9	51	1	44	20	19	13	39
75	21	30	11	51	26	45	49	51	5	55	35	50	36	49	31	35	35	18	22	7	29	32	55	0	18	40	26	59	23	9	28	0	25	37	23	0	54	33	7	43	64	83	35	47	11	76	64	39	52
76	19	30	35	24	30	43	27	71	4	36	45	23	75	86	28	51	71	34	27	22	6	44	62	9	56	22	67	20	48	0	36	3	37	23	59	21	14	4	78	26	24	24	41	43	11	8	25	25	46
77	26	53	35	44	63	10	10	57	12	36	86	42	19	19	27	32	3	57	41	10	3	6	10	27	5	8	4	65	23	32	26	48	58	47	48	15	29	0	52	71	65	59	6	21	31	55	46	5	37
78	14	29	46	51	52	49	59	33	0	30	80	33	24	4	0	46	41	31	1	41	41	44	19	27	46	36	40	38	14	38	14	33	1	46	57	19	21	43	40	45	31	22	42	21	38	32	49	38	23
79	48	40	54	34	17	18	38	23	61	84	8	18	27	22	60	50	9	33	68	36	52	33	14	65	48	34	19	65	53	43	29	39	36	27	44	45	57	24	38	61	53	60	17	44	18	3	51	20	63
80	36	66	35	26	40	3	24	7	0	53	41	30	8	5	23	44	24	0	35	14	37	22	43	40	28	45	53	16	11	70	4	46	74	34	52	15	4	1	28	32	29	45	34	1	52	58	29	34	13
81	40	22	23	43	60	0	16	37	48	39	16	26	38	49	59	14	47	0	6	17	47	25	69	44	1	2	34	67	65	31	61	0	39	39	37	65	26	35	8	12	50	69	28	24	54	34	0	70	48
82	20	34	23	84	58	58	30	76	46	26	58	47	48	54	35	49	21	33	43	28	32	51	19	43	33	2	45	70	11	22	53	49	65	50	72	39	24	31	55	22	24	47	4	49	47	16	9	33	24
83	39	0	0	54	49	41	14	33	82	13	37	15	33	65	10	15	10	9	19	54	45	30	67	46	53	43	38	36	39	51	27	48	52	71	9	41	17	18	59	55	36	49	11	53	6	19	6	43	43
84	39	69	27	17	25	33	67	36	48	64	35	38	62	52	42	28	39	37	19	20	16	38	49	77	42	67	32	46	75	23	72	17	21	30	42	42	56	31	32	15	31	56	45	27	20	58	36	28	15
85	8	64	69	57	14	38	17	7	75	56	43	28	44	9	49	15	20	4	27	39	35	56	44	52	53	24	29	1	66	43	17	16	41	37	58	3	12	51	12	24	70	17	85	47	47	35	15	25	61
86	86	51	47	43	40	25	16	38	46	23	81	9	63	42	28	38	11	51	53	30	49	13	43	46	18	54	18	20	20	35	31	43	51	17	70	45	63	21	50	1	51	13	24	20	59	30	52	37	23
87	51	44	43	12	31	40	36	46	62	58	13	19	14	67	53	30	29	25	40	50	44	28	58	18	13	33	40	36	34	33	16	27	31	79	38	61	28	27	38	27	42	21	52	17	68	43	17	31	57
88	71	40	28	46	55	30	37	46	53	33	50	53	18	60	46	59	0	57	51	27	25	17	19	0	41	53	59	29	52	33	65	50	41	19	41	3	41	37	17	23	23	61	35	33	60	3	61	37	22
89	13	29	22	36	54	36	53	38	7	35	33	40	9	28	42	61	26	54	44	30	53	36	11	47	17	16	26	55	4	27	9	49	39	43	34	53	0	17	13	41	2	8	59	13	37	27	46	56	40
90	16	71	32	17	18	32	33	51	9	48	37	13	44	15	42	22	27	69	56	21	58	18	24	41	43	45	35	0	21	36	57	24	26	46	32	24	29	3	46	17	36	17	31	37	47	18	61	3	56
91	30	0	3	54	23	38	22	54	34	57	34	29	67	12	44	35	59	44	3	16	51	40	13	71	59	21	46	53	40	28	68	28	42	65	31	45	24	17	46	58	46	38	40	14	40	63	22	15	59
92	44	64	37	56	66	23	67	23	0	24	57	72	24	62	12	77	25	29	2	22	43	9	78	31	13	64	41	17	15	55	35	20	46	22	49	60	23	11	32	82	17	73	44	58	55	18	32	22	35
93	55	65	46	11	56	27	20	32	12	47	38	50	53	49	22	50	10	16	16	51	52	6	34	19	1	35	33	17	75	44	48	42	58	28	44	23	19	61	62	30	12	63	23	23	18	38	41	28	54
94	58	59	10	27	62	12	24	65	48	29	46	20	61	25	7	67	36	1	45	21	22	49	19	26	59	66	28	39	69	22	13	47	43	17	27	21	66	45	55	21	48	20	52	31	55	19	4	28	23
95	25	44	0	31	2	19	71	43	29	5	41	23	7	40	45	45	22	52	20	34	0	53	39	55	47	24	29	39	1	71	29	62	16	20	37	14	17	49	43	13	45	19	31	56	21	64	47	72	38
96	15	46	30	12	70	17	13	60	55	44	34	8	46	1	49	18	61	24	61	43	45	6	29	41	29	44	19	22	29	13	36	58	67	39	34	35	44	60	1	23	19	17	36	45	35	38	17	82	26
97	0	29	16	47	60	2	33	48	95	45	3	11	18	28	41	4	2	5	41	20	27	22	14	31	20	27	16	47	32	12	40	18	0	41	23	58	37	36	17	44	33	16	65	32	56	40	41	34	21
98	13	47	34	62	22	2	46	4	24	13	2	56	54	2	83	33	1	50	23	22	44	58	41	46	48	25	51	19	28	33	45	39	8	35	45	45	7	58	19	11	41	57	35	23	13	54	43	31	58
99	26	61	30	34	31	57	23	28	39	28	34	49	2	75	55	25	56	37	22	21	51	43	23	11	7	26	16	25	60	61	47	50	11	59	27	58	41	53	57	41	13	43	26	51	9	51	13	32	35
100	42	0	17	17	7	17	25	43	25	37	63	45	37	21	51	6	37	66	35	38	51	30	26	79	53	35	64	33	35	2	37	1	20	27	31	65	69	51	64	47	20	22	50	48	72	54	77	8	53
*Note: these synthetic data differ slightly from those reported in FigS2 as they are from a different randomization
[truncated: 3,444 more columns]

## Sheet: FigS2B
Iteration	Chi square
1	59.8084
2	19.7396
3	42.2701
4	41.5367
5	41.4813
6	47.3969
7	28.3119
8	37.9273
9	54.7211
10	37.5346
11	50.4039
12	22.9454
13	42.0289
14	38.26
15	38.0817
16	42.0466
17	24.9283
18	39.6477
19	50.281
20	29.2943
21	25.2054
22	25.3937
23	40.2508
24	41.8022
25	40.2533
26	65.3516
27	64.4438
28	26.9782
29	27.0954
30	35.7737
31	23.6966
32	52.5221
33	37.1015
34	38.4721
35	39.601
36	48.4665
37	46.194
38	46.6958
39	32.4413
40	25.9589
41	27.2592
42	30.109
43	36.8859
44	24.166
45	44.6794
46	29.689
47	30.48
48	24.1002
49	32.1501
50	48.6593
51	35.8365
52	42.6894
53	27.5591
54	55.8435
55	29.7587
56	39.4753
57	37.4283
58	35.2177
59	56.2573
60	63.1819
61	23.2454
62	33.9415
63	35.8543
64	33.6301
65	41.537
66	64.5267
67	43.9594
68	55.7516
69	27.0916
70	41.1564
71	44.3883
72	46.5688
73	31.3632
74	54.879
75	31.4181
76	21.675
77	20.368
78	37.2205
79	48.952
80	20.0807
81	26.8102
82	45.2086
83	36.5564
84	29.9257
85	42.5692
86	42.6716
87	32.3212
88	31.6814
89	36.0806
90	28.7521
91	24.2314
92	35.4586
93	58.9912
94	36.44
95	64.336
96	45.1629
97	53.3574
98	36.0183
99	26.8512
100	26.4838
*Note: these synthetic data differ slightly from those reported in FigS3 as they are from a different randomization

## Sheet: FigS3A
Model	l2 norm
Content	0.0528569
Amusement	0.0557266
Surprise	0.0605735
Fear	0.0590817
Anger	0.0558555
Sad	0.0587991
Neutral	0.0596611

## Sheet: FigS3B
Subject	l2 norm: TR 1	l2 norm: TR 2	l2 norm: TR 3	l2 norm: TR 4	l2 norm: TR 5	l2 norm: TR 6	l2 norm: TR 7	l2 norm: TR 8	l2 norm: TR 9	l2 norm: TR 10	l2 norm: TR 11	l2 norm: TR 12	l2 norm: TR 13	l2 norm: TR 14	l2 norm: TR 15	l2 norm: TR 16	l2 norm: TR 17	l2 norm: TR 18	l2 norm: TR 19	l2 norm: TR 20	l2 norm: TR 21	l2 norm: TR 22	l2 norm: TR 23	l2 norm: TR 24	l2 norm: TR 25	l2 norm: TR 26	l2 norm: TR 27	l2 norm: TR 28	l2 norm: TR 29	l2 norm: TR 30	l2 norm: TR 31	l2 norm: TR 32	l2 norm: TR 33	l2 norm: TR 34	l2 norm: TR 35	l2 norm: TR 36	l2 norm: TR 37	l2 norm: TR 38	l2 norm: TR 39	l2 norm: TR 40	l2 norm: TR 41	l2 norm: TR 42	l2 norm: TR 43	l2 norm: TR 44	l2 norm: TR 45	l2 norm: TR 46	l2 norm: TR 47	l2 norm: TR 48	l2 norm: TR 49
1	930.926	871.407	857.13	849.118	845.797	852.728	825.759	807.204	804.909	779.565	775.106	814.794	819.97	801.398	751.202	782.994	769.362	782.125	769.988	853.52	724.329	750.873	747.267	755.809	741.77	723.574	691.689	703.722	675.3	665.947	661.192	638.323	636.732	646.273	642.173	629.46	638.986	648.619	629.586	598.014	616.232	623.584	610.003	634.636	602.365	555.551	564.997	547.685	530.958
2	1045.56	879.265	851.741	825.983	775.683	783.448	769.09	755.014	719.258	720.543	709.053	704.34	760.359	727.957	702.73	708.48	729.234	717.27	709.256	671.59	687.968	685.821	686.14	656.288	661.417	665.146	664.931	669.138	695.455	712.048	716.848	678.611	666.687	668.758	660.905	651.793	661.084	683.173	647.776	631.601	606.91	549.598	553.46	561.283	575.359	579.931	545.526	550.408	588.779
3	1055.7	762.613	835.252	698.043	692.586	688.879	748.834	785.052	727.632	763.397	677.45	748.246	739.334	760.447	654.081	707.697	819.637	741.701	837.595	749.865	726.042	785.856	777.015	671.532	692.607	652.047	665.259	649.752	675.356	652.066	676.877	674.758	703.058	676.261	853.473	862.149	682.736	701.489	676.289	654.654	770.397	722.362	677.58	609.295	664.542	628.442	748.162	746.765	693.45
4	873.552	737.537	684.007	676.455	673.038	699.687	695.245	703.065	688.992	683.429	696.703	710.857	670.825	643.995	649.031	654.516	663.961	658.513	657.659	648.443	710.239	764.814	676.211	615.172	620.731	611.18	632.869	595.693	651.391	614.52	705.292	965.948	749.68	646.268	614.527	625.703	664.957	633.096	617.6	586.92	585.881	554.13	588.532	591.323	604.653	591.664	571.647	583.678	593.811
5	906.154	704.979	734.287	703.067	705.474	756.314	698.833	720.969	728.524	710.545	703.91	712.303	686.882	728.704	650.933	755.382	693.382	726.455	688.065	752.511	721.958	690.817	743.624	789.764	702.851	721.557	727.835	704.657	696.13	678.456	689.175	709.535	688.725	720.184	748.736	684.435	666.041	643.776	648.608	679.907	747.747	710.278	689.478	686.632	714.031	707.858	705.209	704.082	668.568
6	1460.7	1485.53	1518.13	1503.19	1505.18	1481.99	1545.5	1763.35	1620.51	1528.65	1304.64	1352.2	1089.82	1124.35	1335.24	1265.47	1347.81	1304.2	1201.53	936.785	809.474	743.595	710.954	755.466	1084.76	910.724	758.58	641.396	560.825	549.933	608.188	751.123	756.326	922.711	570.159	530.132	524.138	514.014	586.965	549.583	530.066	504.584	548.012	548.912	562.199	519.091	490.195	471.862	454.002
7	832.727	703.94	656.075	646.669	658.188	657.074	694.048	667.713	711.979	683.621	711.182	662.721	662.662	688.656	604.723	882.358	686.177	670.225	753.933	788.964	670.245	634.209	603.013	629.988	621.986	645.419	613.006	583.292	578.114	568.874	617.079	684.411	765.478	870.626	785.101	683.483	651.294	657.989	690.3	710.331	653.856	595.055	576.894	586.704	597.057	640.418	640.161	629.613	618.986
8	1008.57	941.292	907.368	844.525	832.791	836.465	833.966	873.227	909.376	879.633	807.705	820.265	790.59	802.023	801.017	770.319	799.884	793.073	817.566	751.681	736.106	710.185	752.408	748.736	737.455	759.936	765.155	754.555	713.547	698.526	697.711	669.009	697.743	687.79	678.597	680.809	668.98	693.406	745.207	735.419	722.761	742.997	702.414	665.936	654.062	655.047	672.912	647.106	668.211
9	813.542	700.939	730.076	694.768	719.617	694.94	733.304	813.8	779.964	704.611	702.602	675.677	687.895	671.627	671.046	667.684	677.794	687.372	673.802	661.445	656.237	636.697	657.241	644.226	660.923	647.753	664.794	668.168	668.084	661.888	711.186	700.23	636.8	612.592	613.589	633.031	642.462	649.604	627.751	589.961	597.167	608.971	590.543	578.465	601.517	602.389	595.148	598.448	598.019
10	840.123	695.385	709.74	713.429	751.286	734.386	702.396	681.245	663.005	647.24	673.433	682.541	721.83	691.42	706.166	711.497	706.925	723.23	741.967	753.466	775.917	829.232	780.187	677.807	620.475	612.907	600.393	605.325	586.748	599.78	604.003	597.165	562.327	561.992	575.022	579.653	618.822	616.711	580.537	553.322	555.171	550.599	557.654	564.957	590.856	604.845	580.087	554.437	607.097
11	1148.64	947.826	916.023	801.754	764.93	757.335	761.469	771.485	723.359	756.812	744.258	748.395	710.92	687.268	740.162	725.57	728.827	706.722	718.654	701.087	688.459	707.019	702.396	697.196	699.867	718.652	707.452	689.978	698.448	666.502	684.456	656.303	671.528	657.33	699.966	685.508	649.123	635.229	606.825	616.757	634.751	651.022	633.172	647.694	688.736	709.645	652.437	740.127	674.732
12	1337.08	1140.55	957.504	854.239	907.924	858.235	946.941	923.378	933.749	827.973	870.091	852.04	867.385	781.924	841.569	956.343	1065.29	933.756	791.624	785.089	716.545	785.004	655.447	751.739	705.088	747.063	779.228	729.871	684.323	684.646	801.186	710.514	779.941	722.625	676.851	722.544	652.59	717.263	711.376	686.822	639.771	592.359	598.638	639.69	607.586	595.963	587.858	593.86	566.747
13	940.06	787.77	785.164	804.789	723.739	720.985	703.577	720.22	733.754	737.225	684.954	678.448	678.096	688.394	713.39	702.942	714.324	712.417	696.023	719.166	667.255	663.215	645.244	666.031	702.53	763.917	740.526	715.943	712.635	685.554	697.951	675.926	658.801	643.793	664.362	664.696	644.031	723.99	680.004	626.462	648.997	623.916	649.275	761.133	815.803	797.951	736.046	643.096	641.114
14	732.981	567.691	546.127	601.869	521.744	530.969	554.983	552.464	567.394	550.632	569.342	547.182	536.298	552.982	588.94	567.848	532.43	517.459	552.429	539.941	546.629	544.582	599.807	587.642	588.53	574.322	558.557	558.321	604.894	705.064	1002.73	839.983	814.711	698.754	762.092	704.948	768.835	755.822	693.869	725.492	687.903	660.595	637.467	706.661	705.745	985.092	908.671	659.046	698.088
15	968.093	806.646	776.115	789.275	752.538	747.225	731.157	739.474	739.595	724.037	713.067	717.623	738.699	721.509	704.37	710.125	690.917	666.672	669.761	641.343	665.075	697.946	634.494	599.283	684.411	729.806	753.814	737.441	667.881	625.707	621.603	579.22	635.266	636.05	642.831	648.301	612.671	693.259	600.015	641.612	672.322	610.852	573.002	607.399	578.783	613.86	601.135	645.509	579.687
16	957.465	863.799	782.454	877.871	984.334	968.875	955.858	903.509	783.898	865.747	757.098	718.405	709.707	710.603	816.961	706.328	619.725	639.328	639.398	616.756	662.941	624.024	618.184	599.618	584.989	627.175	609.725	613.05	660.588	653.971	660.253	597.721	594.893	593.346	586.349	582.483	571.627	583.434	562.796	585.936	586.031	566.526	571.518	590.511	667.798	651.372	607.329	610.9	569.132
17	834.644	696.88	688.11	708.463	664.724	656.398	719.596	663.872	701.508	650.93	656.389	617.233	633.939	615.463	653.346	619.265	649.548	641.884	637.719	602.84	634.473	609.215	634.208	615.527	598.815	588.972	624.485	639.786	629.229	629.575	620.854	615.756	593.025	616.732	591.611	643.377	627.259	645.663	572.768	617.567	607.821	596.843	627.649	579.374	595.344	556.826	635.877	557.246	616.213
18	1092.5	1093.63	974.075	1172.88	1064.6	947.49	861.287	830.289	986.897	1114.43	1073.15	1000.17	906.669	828.922	763.565	754.67	814.216	808.293	807.832	814.555	783.968	806.601	790.034	733.827	858.481	864.381	780.154	744.812	736.972	755.126	816.549	809.537	735.246	688.688	694.286	659.734	690.76	685.186	660.292	646.997	627.57	611.619	619.014	604.057	610.996	592.763	639.501	577.115	619.251
19	1086.37	893.061	812.418	743.698	736.36	733.058	727.549	741.773	772.247	782.833	774.165	803.24	813.76	793.771	718.761	736.214	716.6	710.473	740.594	716.764	709.792	681.045	655.922	674.701	655.644	654.991	650.811	632.621	623.607	616.785	636.845	628.824	627.134	650.873	637.547	606.992	583.967	606.374	621.159	618.781	605.655	611.457	613.183	630.779	633.404	595.962	551.518	601.431	687.893
20	1224.76	859.981	823.605	754.905	777.204	799.201	762.866	779.44	774.649	767.103	734.402	661.119	690.795	677.313	719.011	688.128	733.961	658.296	667.248	734.903	718.515	632.345	635.333	622.116	636.25	615.497	661.714	638.465	639.492	602.058	634.333	620.359	633.208	635.937	672.086	617.815	625.103	600.973	616.748	571.492	576.428	606.056	640.457	621.629	643.608	630.223	635.762	685.149	636.057
21	1111.59	945.763	961.44	932.962	866.885	889.298	887.693	905.507	910.252	917.618	902.437	793.388	725.251	755.02	739.062	736.092	831.579	877.558	969.98	982.329	973.125	880.929	848.565	822.539	801.995	731.024	741.039	764.159	728.678	769.235	776.322	774.466	722.761	728.929	710.62	653.711	565.052	515.799	543.835	527.211	573.835	583.643	621.349	596.272	603.014	629.864	678.162	664.745	708.445
22	1307.26	1199.69	1168.5	1178.45	1163.49	1240.05	1247.38	1167.68	1132.86	1145.58	1142.42	1140.42	1026.32	1052.42	1104.51	1027.15	961.814	991.375	997.378	937.027	837.365	755.778	705.466	660.301	642.172	648.633	663.689	707.746	685.292	662.87	908.488	653.801	635.496	614.345	600.183	641.504	603.734	608.899	574.355	562.934	598.295	617.77	634.146	644.972	636.06	627.151	621.042	534.938	515.995
23	1016.49	865.199	871.661	875.316	878.017	841.236	822.055	827.922	816.024	825.469	771.1	787.976	815.25	788.691	808.641	744.084	740.709	806.932	786.387	895.56	784.036	734.502	782.728	752.938	745.523	758.879	763.132	769.891	691.542	689.98	736.116	722.788	768.288	690.882	652.672	652.292	701.767	708.845	702.59	716.922	796.377	732.205	695.914	702.77	761.68	746.099	728.316	737.173	673.203
24	1304.86	1004.03	890.161	847.445	836.02	806.35	757.984	784.667	819.253	814.036	764.781	787.512	718.087	705.347	806.191	832.774	769.927	692.913	813.451	791.341	680.958	660.526	674.23	651.364	664.104	657.959	713.35	700.923	649.558	632.871	644.939	671.369	597.171	652.124	614.325	599.713	609.01	588.612	596.744	617.79	640.89	625.132	638.563	650.232	646.62	625.975	631	586.081	734.143
25	943.67	720.677	739.096	694.821	693.789	700.023	703.256	723.61	729.909	726.137	682.403	685.358	708.252	684.186	731.131	624.086	649.106	663.586	670.921	653.693	734.142	671.665	677.948	653.868	738.133	739.201	734.028	766.113	742.897	718.118	765.048	807.992	734.041	649.49	628.645	673.406	677.183	635.633	599.545	689.852	603.78	707.104	623.726	744.957	645.024	636.756	607.538	637.049	641.465
26	961.481	851.216	800.453	778.815	796.768	864.183	808.258	775.207	758.116	786.37	793.836	825.315	823.235	808.947	762.172	779.174	745.724	736.165	704.955	719.972	704.756	717.852	701.406	712.206	690.113	705.652	686.24	685.124	697.694	701.165	650.261	685.727	658.864	681.029	664.939	625.936	648.988	655.582	627.511	644.27	651.025	646.346	768.752	802.499	831.699	776.096	703.821	617.57	607.031
27	995.198	927.638	925.663	813.555	857.912	852.889	804.865	770.687	799.49	790.628	752.959	785.995	794.332	744.885	731.891	734.607	736.313	729.555	805.446	799.758	707.065	709.877	724.966	708.438	703.697	768.11	788.846	744.185	676.985	671.09	681.548	688.233	732.803	698.136	682.9	707.947	684.923	676.877	692.459	680.285	669.316	662.908	670.43	633.916	659.961	676.743	661.883	660.723	673.132
28	882.619	817.109	841.652	862.51	851.843	838.762	815.106	817.442	758.888	783.601	751.219	757.193	720.712	677.535	628.188	605.945	624.584	625.936	588.141	611.231	628.55	660.293	619.53	607.033	612.187	611.635	591.416	604.909	612.588	580.52	579.883	619.181	600.984	604.003	583.77	583.056	592.609	685.875	736.912	706.932	654.515	572.732	581.277	584.736	575.051	566.538	564.74	541.423	633.353
29	749.809	735.042	730.535	705.34	724.971	741.057	716.595	689.921	669.505	664.491	659.156	708.418	790.823	749.706	687.917	658.107	683.879	666.54	639.631	629.09	661.889	670.307	673.749	610.827	626.41	620.1	621.937	650.845	631.349	612.283	627.484	625.714	669.12	778.653	745.409	675.389	652.712	660.442	653.262	638.264	612.97	588.714	620.748	601.736	594.184	623.274	617.209	603.599	604.043
30	873.002	776.904	771.697	833.096	809.985	761.471	700.199	665.531	679.88	641.634	598.545	564.264	600.342	609.775	584.536	560.564	565.498	558.661	596.294	613.05	625.548	608.769	597.609	580.779	567.15	573.499	552.533	591.956	601.554	579.717	562.042	561.27	562.343	576.802	564.106	575.77	639.242	581.37	533.856	522.818	502.02	510.575	511.865	500.404	525.788	536.132	512.815	497.806	516.822
31	1008.58	843.555	787.687	747.975	747.893	689.317	741.236	731.647	725.038	726.297	701.813	708.676	755.16	758.013	703.84	727.965	733.574	663.233	646.595	695.723	718.83	705.065	724.79	764.102	765.688	722.84	693.64	660.589	667.808	699.319	703.781	733.084	888.832	918.48	793.734	700.124	647.806	620.02	636.63	608.2	625.674	663.343	604.168	618.91	637.28	607.505	592.306	687.71	676.373
32	859.094	740.117	711.634	699.427	674.146	654.194	653.189	634.63	639.187	609.37	624.057	675.318	742.741	842.17	770.119	677.057	623.517	606.068	577.213	577.618	560.185	599.643	575.958	581.369	570.115	573.068	573.927	565.519	557.489	584.267	584.045	565.403	569.833	567.993	560.25	554.393	541.926	582.243	564.037	583.876	717.799	620.784	580.72	619.931	603.063	624.597	566.331	577.721	539.602
33	923.306	866.314	841.012	814.511	807.86	795.235	800.322	829.036	824.358	821.042	820.689	829.242	839.31	789.582	789.749	828.621	846.84	799.192	784.981	834.935	837.727	802.897	785.581	796.342	805	765.654	746.449	737.29	740.828	739.997	734.437	738.485	760.156	764.289	744.704	740.247	743.471	745.733	729.884	760.054	761.955	755.235	744.178	768.694	757.738	792.456	784.803	813.207	814.953
34	960.21	738.247	762.2	787.814	845.784	898.564	802.894	733.409	712.334	721.412	719.995	715.419	704.178	665.777	681.212	684.467	679.079	669.462	644.81	806.843	908.068	729.347	686.364	655.263	711.099	672.663	746.972	678.818	675.231	697.22	661.612	658.15	627.385	654.268	643.726	601.696	650.69	647.151	604.206	591.826	594.778	579.735	591.679	651.338	760.674	702.2	626.349	572.643	557.061
35	1221.13	983.731	1001.14	952.708	874.922	903.003	825.282	854.923	839.695	857.734	803.735	810.877	815.379	839.983	772.284	756.68	743.627	746.804	751.487	721.913	718.574	712.859	802.078	736.035	783.773	782.016	754.815	706.58	808.842	795.011	663.94	664.263	839.208	753.074	753.346	669.196	721.162	650.566	656.817	664.582	673.357	709.276	649.8	626.06	646.062	655.27	632.655	616.696	614.66
36	915.434	810.431	819.415	806.651	787.333	745.937	743.001	747.77	749.4	739.936	718.209	720.432	727.436	747.128	744.788	754.142	821.168	777.716	784.23	754.253	796.506	748.919	738.21	746.077	729.679	731.294	721.629	734.177	711.465	671.4	667.806	671.678	734.469	723.825	694.138	678.483	683.793	655.876	656.177	667.944	676.522	713.237	738.458	792.699	615.673	693.911	648.331	729.59	973.838
37	874.648	766.694	718.891	734.517	775.791	743.857	696.156	735.056	781.944	733.053	689.874	681.738	696.384	709.16	706.821	713.74	724.416	707.582	675.483	712.501	725.924	699.826	682.732	700.393	804.686	814.456	678.523	631.783	632.896	729.026	678.001	668.072	663.134	723.752	676.503	620.312	627.839	699.959	642.044	600.659	588.368	691.237	687.592	615.844	597.887	614.502	636.511	591.53	600.023
38	985.058	848.61	867.081	887.538	915.006	935.484	924.941	912.877	901.297	882.46	813.663	800.241	827.021	854.779	817.382	737.842	741.488	756.846	822.565	881.752	869.06	767.074	714.432	743.981	766.525	828.813	768.38	738.986	710.677	685.198	708.384	685.712	657.332	654.777	687.51	684.461	714.261	720.944	722.313	676.863	678.21	673.191	660.748	665.127	602.475	626.602	632.296	624.791	642.833
39	952.434	726.441	707.694	751.67	760.809	738.361	749.683	736.969	748.707	764.698	724.714	662.661	641.916	633.485	676.124	708.518	765.885	796.689	836.739	830.102	801.229	720.221	647.916	647.667	660.765	804.424	755.18	658.825	711.896	753.301	821.978	770.454	759.362	767.955	789.264	801.968	856.999	817.778	800.626	842.847	1053.65	1184.38	1035.46	869.382	794.696	792.704	795.77	903.595	918.795
40	914.605	868.972	833.907	787.355	704.513	719.482	731.398	708.626	699.321	684.31	696.044	716.521	721.486	700.845	674.825	700.92	666.869	667.126	652.126	788.977	981.475	899.333	821.017	788.899	787.542	780.971	752.247	758.372	732.027	707.651	721.806	754.524	707.705	697.052	716.991	791.374	696.673	720.677	814.926	757	740.436	772.539	777.809	780.822	761.514	735.615	640.359	715.631	748.319
41	1025.06	733.583	725.435	713.709	711.142	709.78	683.353	708.58	693.2	658.59	677.076	712.701	658.786	624.415	668.809	661.802	655.307	724.034	703.097	706.816	659.725	630.586	612.774	618.687	803.234	770.081	617.06	591.843	574.231	574.12	578.415	577.376	593.662	605.06	692.427	672.795	612.835	586.466	585.086	623.313	645.952	687.56	683.526	664.044	622.046	593.566	595.415	565.838	582.862
42	984.469	777.212	759.776	734.206	713.247	700.478	701.183	704.509	720.046	658.278	681.635	697.861	734.171	664.378	683.066	646.303	680.093	708.976	720.779	710.649	711.003	686.185	668.816	677.957	692.753	693.738	707.105	734.575	705.202	689.661	671.9	783.697	828.294	801.919	693.793	659.009	660.458	680.289	668.475	655.53	623.032	647.942	714.567	665.822	644.514	668.557	595.362	625.135	612.366
43	945.324	700.562	726.203	735.718	726.598	723.299	678.144	752.655	694.402	648.567	665.53	697.039	722.789	665.311	632.968	643.258	679.391	617.999	635.351	679.904	609.11	801.136	854.425	697.772	790.534	708	650.904	645.193	575.503	626.456	567.692	585.471	558.665	621.796	592.17	562.989	569.421	553.498	555.967	649.797	602.078	613.235	624.508	587.849	622.106	682.26	608.108	600.13	751.506
44	949.683	827.027	943.977	1041.75	1104.73	1146.69	1082.28	954.913	826.386	729.879	666.157	689.218	725.291	743.382	738.29	702.339	681.017	627.138	636.041	626.494	631.758	657.355	663.383	656.612	657.125	664.984	668.547	646.557	626.044	616.076	587.28	587.691	617.654	628.199	623.827	623.598	666.237	667.293	602.533	598.107	625.341	630.789	625.236	634.18	627.589	551.632	556.958	588.694	636.189
45	778.397	772.203	671.335	785.736	831.49	783.508	718.293	658.97	725.688	682.823	774.666	709.307	725.649	746.172	735.044	710.966	664.195	718.412	689.855	677.472	687.464	799.567	769.888	791.03	783.487	696.038	688.08	667.343	682.122	695.642	661.387	659.804	670.22	978.778	903.306	749.31	733.24	672.967	664.012	705.204	745.64	655.502	684.527	786.801	738.282	716.319	640.99	646.876	627.797
46	1227.73	1009.8	976.426	911.91	834.676	835.657	857.986	891.999	817.297	824.539	833.069	798.576	771.865	813.863	815.711	819.587	756.334	703.248	687.043	683.607	711.04	717.906	684.774	646.031	640.227	653.148	688.976	699.952	699.967	641.952	629.951	671.321	753.703	728.036	670.795	632.619	700.892	692.636	740.576	804.486	730.782	688.144	660.269	626.094	607.823	601.115	604.793	665.613	619.924
47	965.406	866.452	878.313	849.055	851.847	828.114	818.846	822.232	800.264	804.224	793.911	780.524	783.341	793.766	777.685	741.4	739.989	766.533	783.982	808.213	776.423	731.436	707.798	718.564	796.355	807.637	795.3	723.698	682.078	657.873	702.513	685.513	675.931	687.86	695.741	762.753	781.415	765.774	772.841	756.644	726.488	721.604	643.003	602.826	635.121	668.417	660.824	592.923	555.688
48	901.069	656.021	831.335	853.85	723.091	739.603	804.76	780.159	796.625	647.381	562.247	567.688	596.947	791.773	731.506	646.767	661.046	739.804	662.637	624.273	641.792	631.308	628.126	629.029	623.158	614.468	612.945	618.232	611.082	663.848	668.348	609.836	559.162	558.616	570.593	580.781	578.196	617.702	608.681	621.404	661.557	653.67	610.286	592.189	570.695	601.114	669.214	679.198	687.329
49	1030.74	970.119	901.981	879.063	838.586	844.883	846.349	843.389	754.253	842.769	759.967	842.922	726.22	734.728	724.682	714.358	722.333	686.339	717.661	716.074	741.391	705.75	704.955	675.309	684.16	671.5	693.602	700.88	742.094	765.914	738.259	678.38	675.089	686.044	701.786	711.873	682.531	666.837	667.857	675.795	702.204	738.914	720.443	685.791	664.414	655.475	646.976	635.233	611.458
50	829.11	707.213	702.676	643.887	648.037	625.573	660.984	719.008	714.54	725.955	732.535	702.477	648.334	616.978	660.623	643.003	734.493	667.541	680.108	620.263	629.404	549.566	554.844	558.497	553.329	548.622	538.031	572.472	569.114	565.771	585.767	635.326	626.13	662.678	587.724	598.921	583.272	535.545	513.247	514.015	506.861	497.894	510.4	491.015	543.165	550.736	523.947	497.637	491.391
51	1075.67	873.854	752.972	817.724	791.422	798.196	754.428	855.389	735.014	821.568	705.963	806.135	717.181	844.475	760.607	792.706	719.013	777.302	700.819	741.275	681.333	704.415	696.014	715.909	731.107	712.409	743.676	700.048	734.729	700.711	706.204	706.618	744.146	784.036	884.302	877.399	853.769	751.219	771.048	762.057	761.631	774.16	737.025	784.479	695.086	682.365	718.464	724.843	786.147
52	1090.05	841.034	809.09	852.664	800.747	785.708	794.536	800.941	786.403	808.024	785.42	813.562	783.341	895.937	931.061	846.596	794.36	760.47	747.597	765.578	699.935	672.296	691.728	683.875	701.66	730.301	697.744	677.489	707.24	704.535	720.272	697.68	702.709	701.641	724.852	702.596	672.628	696.573	701.198	671.259	649.475	653.547	659.747	664.245	649.288	638.69	614.419	598.67	644.618
53	1066.81	846.483	827.196	766.126	811.627	804.273	772.269	705.306	768.1	756.454	766.935	707.868	713.357	699.636	672.575	683.872	643.349	708.448	692.442	699.075	701.418	712.534	709.193	664.704	710.041	781.575	839.792	769.338	732.029	742.084	754.017	762.205	717.408	793.281	754.015	693.374	682.597	672.884	630.904	617.561	646.019	677.054	636.771	591.476	589.224	566.14	585.345	571.067	620.13
54	952.196	825.366	832.882	827.21	801.807	803.157	805.338	789.618	834.879	869.221	880.634	839.219	807.203	814.619	833.245	816.597	837.48	882.089	868.085	774.147	792.89	933.079	986.201	873.884	844.04	791.172	781.105	736.226	783.905	896.448	755.658	743.041	746.32	767.687	763.096	798.244	746.041	803.702	844.506	831.023	859.675	843.997	923.354	836.113	1296.9	950.83	692.994	808.158	741.358
55	1273.99	957.8	870.218	966.549	866.653	899.62	935.542	865.692	835.292	868.669	835.137	819.382	795.335	835.721	761.143	755.721	734.514	767.192	765.621	773.937	752.361	758.208	729.09	694.731	691.839	689.034	726.81	697.128	701.282	725.555	775.753	708.478	644.183	661.548	669.752	663.199	674.728	666.797	630.057	632.458	644.437	703.526	752.252	724.561	673.31	651.983	607.797	653.853	607.71
56	879.312	709.893	722.499	723.455	741.271	727.39	736.112	726.119	739.335	720.796	724.336	734.819	735.032	686.613	687.984	686.702	702.637	688.955	663.095	668.879	688.56	685.256	666.158	649.444	632.757	634.88	638.565	677.057	673.628	679.161	684.878	676.945	663.124	642.787	631.036	673.528	690.975	634.516	686.244	713.36	706.894	707.37	670.259	664.79	638.293	629.09	676.303	659.388	645.134
57	938.704	822.977	822.206	783.663	732.763	716.84	681.269	654.477	656.752	623.539	622.645	598.915	586.505	576.321	647.994	608.288	596.56	594.665	553.093	538.764	550.157	536.067	533.35	522.201	532.931	560.137	520.345	490.157	531.062	537.011	535.187	534.293	543.511	508.938	541.477	581.915	546.399	531.143	531.196	523.826	535.276	566.494	549.387	540.881	536.047	527.114	512.812	489.959	501.1
58	1036.77	842.245	914.228	987.458	1056.52	1021.11	997.674	952.574	870.62	876.57	835.704	832.487	825.361	767.225	782.548	752.972	742.798	763.472	829.884	884.693	951.061	860.919	740.495	747.605	754.168	768.324	830.297	779.845	728.516	727.804	821.008	734.564	700.166	710.498	712.379	676.748	664.166	676.335	632.551	687.508	661.659	638.856	770.966	689.272	635.91	710.762	722.173	679.757	685.373
59	1066.48	812.85	716.817	692.657	695.16	646.407	665.207	696.908	650.29	654.204	683.77	708.677	703.435	677.072	730.118	649.997	626.817	678.251	690.284	667.438	706.9	726.625	681.964	654.165	672.112	691.315	601.689	605.037	668.085	642.906	649.044	599.128	602.376	599.208	588.692	589.264	611.963	624.647	592.42	602.423	633.068	683.202	724.337	683.307	626.16	605.006	628.544	606.041	606.191
60	1259.03	1273.78	1161.57	982.969	864.703	874.623	973.136	852.369	834.3	801.372	789.395	792.21	797.382	794.907	806.83	749.93	739.121	744.588	716.516	699.609	717.082	737.487	682.925	659.971	679.232	658.793	664.309	681.4	673.078	654.474	667.475	649.111	653.324	650.273	655.974	666.016	631.658	615.452	633.889	642.244	626.104	615.137	616.25	653.711	647.613	663.223	620.601	607.445	594.079
61	883.699	697.174	660.197	658.745	651.385	658.455	667.61	767.617	808.712	727.978	665.415	639.22	632.562	661.547	691.793	685.211	599.082	642.44	674.669	673.957	634.267	781.953	703.842	688.703	700.137	697.525	668.962	686.161	680.414	673.374	646.503	647.18	654.651	676.064	659.523	647.397	628.28	657.671	687.806	800.755	676.839	634.55	619.815	618.272	624.493	672.451	632.511	628.809	594.192
62	711.389	666.333	683.303	650.625	648.085	646.733	640.212	659.391	680.337	678.073	751.204	775.052	714.535	672.962	651.222	627.055	637.72	606.859	613.474	648.068	670.739	746.372	644.103	684.216	714.104	717.497	747.105	661.562	653.859	650.152	581.004	518.69	518.015	584.328	621.893	737.174	811.779	732.091	691.289	711.972	702.444	748.833	671.548	574.644	530.887	531.704	527.294	614.137	664.659
63	941.469	896.89	864.602	860.334	792.318	854.244	844.618	830.879	842.856	816.921	761.789	798.598	804.786	762.743	725.076	789.174	756.404	693.374	733.207	748.462	708.724	716.468	772.019	741.917	683.515	754.511	705.091	753.955	948.894	843.549	759.044	748.376	771.802	745.496	789.342	835.218	764.201	731.756	702.647	672.762	683.393	656.422	663.772	695.885	665.599	762.722	797.131	868.81	959.319
64	760.785	655.611	788.635	748.382	723.714	679.964	640.492	617.068	644.972	664.216	659.164	646.225	639.532	622.742	642.931	607.254	579.263	595.076	584.95	610.167	611.173	577.823	571.834	599.618	609.496	554.683	552.165	567.844	572.376	596.272	587.959	584.789	622.428	608.502	565.661	555.553	558.416	550.195	547.959	496.386	511.698	520.861	514.659	535.739	511.901	522.121	493.937	545.107	556.66
65	1045.95	916.576	894.085	888.995	842.57	892.347	850.174	866.448	814.087	746.51	760.948	742.195	699.18	713.253	752.659	630.491	749.633	781.598	727.107	848.947	712.51	688.256	647.874	683.274	716.094	614.611	573.682	617.974	578.817	568.444	555.103	566.986	637.631	570.226	588.458	544.858	621.497	590.04	592.573	574.038	636.134	555.885	588.846	630.984	532.118	659.88	577.113	733.989	764.501
66	1270.46	1070.38	862.293	790.491	942.519	891.235	881.087	854.923	842.741	852.123	909.421	928.322	910.531	910.678	872.817	869.007	741.429	830.296	728.267	776.243	804.297	875.071	753.831	791.736	742.986	838.58	753.632	754.018	700.43	665.816	677.667	695.931	683.817	699.055	709.393	695.204	695.424	785.137	766.197	745.718	638.275	717.689	655.228	725.845	678.224	668.149	580.899	836.989	938.933
67	857.592	617.645	650.918	696.281	670.937	694.696	712.555	743.464	736.47	723.437	732.108	711.635	851.533	934.072	797.31	722.494	649.774	673.881	686.597	687.479	687.473	652.541	671.089	632.037	668.436	660.036	629.275	644.81	608.942	611.906	604.432	623.923	611.755	627.094	629.325	653.776	705.562	644.718	633.996	636.942	643.361	641.94	720.009	730.807	705.217	690.289	657.285	606.48	643.092
68	1313.34	1052.38	1136.24	1095.13	1066	994.908	987.125	970.755	1082.8	973.397	990.779	995.256	949.401	896.033	950.087	899.935	1009.34	1026.09	888.095	795.973	730.852	767.137	734.507	784.2	743.255	643.863	596.654	582.277	587.337	649.752	728.879	606.687	626.98	631.432	599.535	580.038	590.667	572.243	886.291	653.252	615.846	601.483	628.82	670.748	635.374	593.954	558.583	554.717	587.654
69	934.183	806.057	865.268	912.015	843.246	785.152	773.275	758.191	740.708	739.845	715.727	750.39	725.216	767.772	736.508	711.474	687.342	720.15	730.029	702.802	731.158	723.526	686.353	664.456	701.333	696.71	690.83	661.761	669.608	687.771	695.375	660.151	634.966	663.598	705.347	667.242	621.492	610.224	659.444	700.88	675.301	632.137	612.48	612.334	646.354	624.314	592.949	590.112	586.971
70	851.338	817.016	847.098	836.259	856.325	833.054	882.824	791.229	749.913	745.236	754.16	744.673	728.167	717.22	730.128	721.839	728.27	715.297	729.659	729.945	723.529	721.764	717.699	712.124	740.587	730.936	734.558	741.296	713.425	725.499	735.511	707.501	731.754	712.238	713.43	709.38	691.249	683.241	691.319	721.356	841.283	773.826	712.356	723.433	742.352	721.118	735.84	710.552	719.827
71	734.289	683.453	651.487	633.525	623.322	620.041	620.081	610.469	635.586	618.946	619.769	600.302	624.836	611.46	587.88	601.99	579.112	548.634	652.762	616.157	581.476	607.573	645.493	665.867	598.809	606.362	637.625	660.276	611.077	636.162	608.89	560.182	588.376	579.019	524.974	522.024	490.133	549.883	690.489	693.245	640.27	565.196	550.568	482.776	562.424	582.618	622.768	857.384	666.735
72	1086.56	933.169	1056.3	1022.81	1026.9	939.74	921.131	896.812	865.595	832.437	887.109	826.334	856.056	814.011	802.651	757.294	761.28	747.251	764.421	717.237	753.283	709.044	712.746	673.961	717.286	630.918	678.16	664.43	737.178	651.413	688.953	654.09	727.622	746.685	742.551	681.633	702.794	647.064	645.776	639.99	680.195	660.127	670.576	687.83	711.29	644.273	639.968	640.516	684.657
73	831.829	601.253	614.662	616.351	600.821	645.053	658.657	688.168	726.365	663.515	602.071	607.019	619.59	595.736	601.816	570.086	581.531	601.059	700.772	658.635	673.846	703.343	770.531	687.365	577.959	567.781	542.438	556.175	546.066	555.589	591.389	564.136	584.162	573.483	543.229	567.936	549.523	631.227	567.948	552.089	552.46	542.464	588.518	664.349	658.967	624.252	581.9	598.61	607.992
74	1120.55	958.231	926.381	922.743	928.922	916.592	929.905	890.613	901.623	912.372	892.771	856.188	877.223	852.649	890.765	860.441	852.362	842.287	837.319	793.712	808.526	796.862	782.603	767.188	755.646	821.483	800.526	705.992	709.568	676.002	727.282	812.408	801.375	723.475	640.277	623.11	617.418	614.036	606.195	596.472	602.549	651.894	677.704	709.613	696.958	674.702	625.642	609.205	571.398
75	1098.69	943.014	955.201	898.014	873.063	831.136	806.763	834.212	847.241	823.968	834.053	841.643	835.731	803.44	799.537	824.289	815.656	798.387	806.019	786.718	788.313	726.692	685.42	765.063	689.047	664.277	682.205	659.049	602.647	631.573	632.073	591.933	630.046	647.017	829.954	662.732	639.959	736.42	678.276	637.415	645.151	702.252	657.936	643.488	679.732	624.146	562.817	532.678	611.006
76	879.888	714.337	693.015	735.599	733.055	748.868	703.546	650.412	677.025	664.991	742.629	691.97	727.917	686.611	667.508	686.14	655.917	696.749	652.76	731.363	661.144	638.398	602.054	642.971	647.517	680.178	656.619	650.391	647.153	639.672	683.746	664.634	672.929	607.707	652.372	620.81	639.014	599.307	635.16	621.993	636.279	625.989	586.074	576.366	581.333	585.368	600.478	594.751	576.843
77	954.43	712.932	652.351	629.304	624.039	625.943	646.089	605.602	605.393	591.975	619.322	617.97	630.957	607.68	602.8	605.76	637.673	608.28	604.081	633.028	617.245	608.712	618.821	605.085	623.591	654.155	624.743	673.932	670.295	645.745	608.892	623.606	600.18	576.722	575.129	563.911	589.944	656.898	674.005	650.523	601.596	628.298	727.951	661.45	640.411	615.386	605.115	612.433	584.266
78	780.809	697.835	656.212	729.337	667.492	650.393	695.219	629.449	642.663	657.623	647.979	632.193	667.024	643.412	635.65	647.476	620.446	624.541	593.715	594.521	584.192	622.363	600.817	626.832	598.952	626.411	603.431	640.445	598.54	610.969	674.291	637.103	735.52	693.577	702.436	708.465	719.782	695.016	665.049	715.351	645.173	658.029	668.447	620.536	653.306	615.883	634.426	668.282	622.519
79	845.681	703.881	710.286	716.177	696.931	692.606	662.31	658.353	663.962	693.554	715.377	762.896	767.494	701.693	709.436	663.456	668.892	693.82	697.009	679.707	681.615	653.727	630.252	657.065	660.861	654.912	624.707	621.361	641.794	653.283	643.845	637.064	621.77	611.448	640.446	698.228	690.49	709.575	706.197	685.08	711.213	825.191	922.34	890.473	821.761	742.297	653.394	625.205	632.523
80	1223.26	996.731	959.308	1008.86	941.271	963.753	981.644	929.205	906.204	945.491	918.322	964.913	918.1	949.847	966.785	952.551	904.913	882.889	932.528	864.58	846.157	798.703	709.833	735.337	679.445	674.156	729.963	630.685	605.401	640.095	715.199	779.543	677.781	629.482	655.232	778.815	687.632	674.107	766.338	711.526	740.87	800.556	704.3	754.417	755.811	836.65	804.201	765.931	663.26
81	808.399	695.637	715.82	755.288	716.668	693.952	684.726	680.704	767.37	815.025	768.575	698.805	692.784	695.428	708.655	679.075	673.309	706.298	747.892	708.115	657.572	668.997	655.895	666.527	627.469	670.905	784.644	842.489	792.507	733.703	665.948	655.549	660.687	645.14	672.102	628.271	644.484	650.615	636.458	641.096	656.145	627.047	607.634	658.923	648.141	599.768	585.934	613.893	637.527
82	878.165	659.767	738.482	683.423	623.069	893.933	748.013	795.089	608.34	566.443	572.568	556.467	612.061	594.858	579.015	577.681	619.886	623.294	578.829	595.737	593.032	621.642	740.559	776.864	704.818	615.538	588.426	592.641	615.094	588.375	526.814	511.721	589.937	531.401	529.107	542.764	545.199	600.803	551.77	551.934	526.692	554.926	619.991	599.998	545.475	547.402	587.091	551.014	580.842
83	1027.69	997.503	1020.33	1048.73	1069.13	956.263	919.566	875.584	898.583	852.307	829.94	779.278	742.589	748.243	740.723	735.327	756.655	717.041	737.055	788.902	1212.08	1216.27	1039.34	902.877	789.73	763.63	777.206	815.273	870.512	898.423	837.473	827.799	800.744	762.774	752.467	697.242	759.97	874.85	968.26	1072.71	1002.02	1076.32	1061.95	873.638	634.478	674.493	675.089	687.181	802.292
84	920.695	729.684	737.305	714.741	723.227	688.883	647.07	720.61	664.981	687.991	694.572	686.388	665.871	694.788	660.84	661.824	682.968	684.896	692.999	673.668	662.924	686.256	661.68	665.653	643.513	627.887	638.988	671.091	633.898	605.101	622.299	630.001	708.968	716.257	683.257	651.355	622.79	595.572	613.912	603.012	599.098	586.215	563.144	581.157	562.728	545.042	572.024	561.188	538.634
85	939.143	710.866	712.62	701.158	691.796	690.369	751.118	700.175	676.211	704.027	787.045	799.886	736.705	707.078	692.957	683.953	688.455	693.281	681.426	648.367	680.847	667.823	675.173	699.699	702.335	676.818	658.059	643.952	665.131	661.077	661.638	661.084	643.611	637.147	637.8	636.835	632.442	666.375	692.075	637.634	595.595	590.142	587.307	603.935	614.555	658.181	681.567	597.779	640.616
86	1001.72	831.156	867.281	856.433	827.424	818.076	866.527	827.003	875.001	913.121	883.522	859.311	804.386	775.883	790.538	826.21	888.526	1031.28	849.205	814.655	810.144	756.815	753.635	795.211	785.159	761.293	683.055	718.512	845.468	807.961	741.59	759.816	775.659	687.317	679.09	669.456	685.518	667.519	639.123	660.475	653.405	608.921	639.576	642.868	658.491	632.185	661.738	603.435	818.713
87	1100.99	802.535	760.948	757.39	723.308	746.746	762.265	779.966	776.07	783.497	789.704	782.066	757.365	771.068	759.698	758.633	729.855	749.185	746.364	751.124	774.209	725.114	706.909	709.507	712.84	736.862	743.285	740.071	756.687	787.248	748.673	713.621	703.367	684.689	671.986	665.288	678.093	654.365	667.215	598.584	623.225	660.03	680.875	687.885	706.851	721.131	687.062	661.625	630.87
88	1124.35	1045.37	1042.08	1030.54	1073	1074.89	1008.07	1020.87	1044.87	1093.51	1016.73	975.579	932.922	846.966	1006.17	924.252	890.649	960.455	927.191	929.777	856.87	878.354	897.47	932.432	970.338	938.613	915.575	913.05	887.855	940.762	698.504	978.99	1448	1610.23	1157.89	862.246	667.269	639.89	579.461	635.472	677.816	651.658	603.586	600.48	618.976	613.951	615.046	597.521	661.992
89	866.238	708.065	660.79	634.708	651.09	1073.68	817.213	750.832	679.684	705.854	767.449	956.816	1077.77	1064.11	1038.19	954.664	874.992	657.066	571.432	561.87	558.005	547.918	551.466	529.672	539.192	635.978	684.071	599.796	602.93	633.867	684.141	678.571	677.854	612.438	657.826	670.801	620.852	596.999	567.002	522.412	518.419	494.661	538.374	541.404	565.064	586.492	926.626	748.313	602.58
90	1001.73	729.485	726.264	723.573	720.47	708.659	682.316	711.496	731.595	648.504	660.78	669.83	684.841	667.349	829.761	741.488	657.735	654.786	667.14	696.792	682.301	662.106	639.422	627.797	649.594	660.462	698.763	655.693	634.096	635.646	609.488	618.985	650.925	635.249	627.824	768.7	729.649	596.29	603.78	651.104	649.576	603.607	620.767	609.559	633.984	657.3	652.751	622.234	595.201
91	858.523	755.584	805.175	767.213	719.425	798.831	871.452	925.465	841.212	699.473	689.658	687.891	673.871	658.76	649.921	636.116	655.085	657.256	622.754	609.71	583.976	569.58	578.51	563.34	551.772	522.284	559.305	553.662	548.879	559.006	581.424	548.492	514.477	541.945	562.112	541.708	522.703	563.901	599.424	612.471	576.967	539.553	582.517	568.227	585.9	624.733	595.257	594.922	569.858
92	858.634	632.566	703.419	700.668	646.523	680.565	862.554	843.345	741.552	847.529	869.725	795.327	761.498	703.567	678.942	701.559	660.798	685.185	634.994	618.914	596.765	623.761	613.165	599.623	596.501	572.546	572.013	551.571	579.869	554.077	553.052	562.231	556.66	553.544	553.292	568.086	570.632	614.746	602.692	602.954	561.908	571.598	598.197	568.234	566.07	564.151	556.993	585.8	578.393
93	829.72	680.455	619.137	594.237	571.726	557.197	559.956	566.909	565.327	535.263	544.895	562.861	624.332	638.045	686.581	660.7	636.497	611.705	583.24	575.291	579.775	610.8	687.654	635.614	593.055	590.094	579.834	605.064	682.599	624.285	623.754	555.04	569.946	553.445	573.489	596.468	605.726	542.103	535.024	553.126	525.07	510.195	622.483	571.744	562.929	559.742	516.069	523.292	582.848
94	987.129	657.328	675.119	683.643	708.684	706.87	694.709	673.177	669.828	715.24	740.387	681.579	642.616	661.03	707.683	666.779	692.806	721.806	676.053	614.027	630.952	672.325	692.931	640.003	613.815	612.88	624.973	610.338	604.783	621.363	668.495	663.816	630.268	625.175	626.238	615.8	623.706	621.551	656.742	635.679	577.511	628.623	608.308	601.523	593.196	637.055	601.885	557.142	581.712
95	900.022	610.733	585.736	583.422	590.895	624.123	613.137	589.876	568.699	588.894	574.591	585.773	574.463	570.666	569.356	578.786	577.89	596.815	592.421	603.67	574.396	583.512	564.086	555.456	587.01	624.446	612.006	614.592	608.64	576.335	568.633	567.893	593.486	592.58	603.192	602.822	621.737	636.52	621.724	601.352	606.842	606.53	592.214	594.799	606.498	606.719	620.51	608.408	613.307
96	931.487	780.897	794.245	775.249	745.052	770.469	827.926	826.896	835.687	827.397	769.443	740.779	763.987	765.147	772.753	751.116	712.253	734.841	705.813	722.039	721.049	729.534	674.746	686.068	724.815	710.615	752.643	766.375	708.717	709.089	702.218	691.935	695.356	677.351	716.89	718.822	721.008	756.56	787.587	728.163	713.691	700.984	728.016	710.456	678.314	674.678	711.655	752.164	817.753
97	764.157	722.944	873.67	831.578	781.281	732.872	748.359	739.957	725.333	653.124	646.417	584.083	604.563	601.247	652.455	627.586	660.88	679.968	714.723	704.304	699.112	653.864	643.797	678.917	633.668	639.845	658.466	662.948	674.059	640.397	641.825	630.183	617.774	657.902	615.33	621.611	616.375	587.211	604.912	611.196	602.564	673.369	626.299	643.734	677.817	694.441	633.742	631.982	625.537
98	792.531	692.149	660.298	669.292	712.347	735.567	727.593	724.654	732.081	724.047	660.766	641.014	638.893	652.046	673.625	702.758	720.249	687.979	660.307	664.31	664.111	658.382	683.194	661.389	651.975	661.802	629.344	626.564	618.922	610.407	636.274	636.055	650.151	608.046	621.24	637.579	626.634	644.391	645.146	650.934	693.462	756.035	750.028	664.358	626.211	638.624	646.97	708.412	680.829
99	1012.65	745.561	756.983	768.92	756.157	755.365	791.481	823.607	833.31	754.666	711.286	723.506	666.529	666.744	664.038	667.19	686.913	666.225	680.806	715.933	709.721	721.935	696.834	672.769	648.5	636.427	648.661	810.181	759.944	684.486	661.598	686.752	628.907	612.08	596.742	577.54	602.892	620.267	606.588	640.585	708.088	701.796	672.067	688.253	774.937	736.161	646.462	600.79	592.191
100	1040.04	844.265	828.616	799.778	851.823	895.305	874.433	783.266	778.267	811.951	786.874	771.395	741.577	741.358	739.617	699.847	818.508	735.677	685.305	648.644	638.78	661.853	679.494	677.706	676.837	689.451	797.723	813.009	749.954	703.29	716.298	750.806	619.154	593.346	565.865	598.093	598.032	748.864	747.729	848.3	1255.9	1207.15	1025.3	1025.33	960.564	1014.21	947.933	949.355	960.197
101	1204.78	1070.25	1113.53	1133.82	1057.92	1006.66	934.721	912.601	839.664	793.302	775.267	742.927	749.225	718.498	711.868	711.015	688.447	697.471	732.876	739.573	764.133	775.659	682.013	669.285	713.08	652.639	657.194	638.55	629.731	635.798	618.974	658.387	743.628	717.367	634.834	662.785	639.477	636.997	622.137	618.098	595.847	605.816	618.173	659.288	657.929	663.708	674.168	664.932	624.872
102	927.742	721.704	758.989	747.11	788.06	778.64	810.612	785.369	786.179	757.893	767.187	777.734	686.97	741.219	691.54	732.068	735.355	687.66	686.04	646.721	637.988	672.797	658.627	681.56	627.558	650.992	652.859	647.608	702.228	736.483	672.959	664.988	635.275	631.81	582.947	616.131	632.062	643.516	637.025	688.932	600.307	633.975	598.928	590.465	619.871	705.604	653.096	688.905	610.237
103	981.453	649.054	631.07	594.57	549.252	579.064	594.574	636.99	660.175	636.537	696.189	731.526	749.745	697.956	611.937	659.016	608.953	626.463	627.974	649.161	705.329	651.719	627.072	591.855	614.157	628.603	648.079	638.745	651.994	624.588	633.015	651.177	596.996	607.79	574.361	610.134	604.27	604.208	628.865	683.231	715.431	768.934	721.403	653.731	628.79	614.205	621.508	613.875	599.287
104	775.738	709.964	951.549	689.731	669.834	622.243	660.793	631.318	609.352	625.502	582.282	615.1	618.385	642.292	611.449	594.22	604.133	589.167	578.469	609.056	611.826	624.134	628.33	576.762	565.558	581.714	584.868	621.41	580.557	604.064	602.181	594.411	576.277	559.156	573.86	580.856	581.293	548.755	523.442	539.568	560.955	531.138	541.737	585.747	604.865	613.063	619.308	632.914	636.552
105	1167.46	1081.39	1028.12	947.173	945.722	847.065	834.069	809.854	803.443	765.215	802.216	758.083	765.971	818.022	801.788	779.758	764.104	805.078	751.086	743.927	737.894	740.375	727.273	728.445	731.231	692.244	712.988	735.806	759.753	693.922	726.126	673.829	750.988	708.885	672.985	632.197	651.04	672.084	678.152	700.863	687.359	652.445	612.739	671.315	598.527	672.439	632.809	676.811	651.192
106	1136.16	940.779	947.768	921.066	930.91	881.495	894.774	843.55	840.732	817.115	841.73	808.068	815.435	781.991	1262.7	1128.74	881.982	848.822	811.848	781.828	762.896	758.794	738.832	764.135	735.35	747.158	737.743	765.164	800.017	781.981	677.288	668.067	675.966	644.609	675.696	641.985	655.349	656.377	636.492	632.271	650.924	642.007	646.692	626.827	636.636	624.285	608.197	627.999	640.874
107	936.898	758.227	751.614	764.608	738.923	730.617	707.707	701.695	685.985	688.363	705.263	733.731	704.901	699.043	692.988	669.999	665.594	652.659	653.167	670.344	645.997	674.335	690.578	681.968	645.631	676.736	665.547	678.936	635.145	641.27	717.266	832.098	768.793	665.52	637.835	606.84	637.045	638.488	633.49	607.083	630.722	730.656	759.673	797.068	915.031	912.984	697.502	747.823	846.573
108	1022.67	710.302	750.288	741.072	681.729	635.659	660.308	657.054	665.042	660.276	743.604	811.44	772.262	685.147	756.584	697.948	644.413	639.311	624.292	663.267	746.482	1053.25	954.258	733.533	619.799	799.274	686.564	623.662	611.185	627.741	684.83	673.909	698.714	700.621	598.828	601.789	589.495	619.19	610.706	603.076	575.056	572.991	583.949	592.57	607.149	635.702	586.552	635.046	548.033
109	996.321	928.018	914.126	728.993	697.976	717.494	675.083	656.214	686.242	592.982	671.996	683.655	626.92	688.433	637.071	674.831	608.795	606.296	674.471	602.41	632.263	590.188	612.04	717.742	621.82	651.807	649.181	633.726	657.991	562.335	588.944	669.977	664.63	701.884	673.488	712.031	694.504	613.333	622.516	661.59	618.945	631.476	603.623	592.533	615.26	626.93	611.923	579.341	646.461
110	1106.69	1035.58	1071.2	1120.91	1109.81	1074.95	950.603	1009.23	929.676	1028.41	1110.85	1127.58	788.918	778.587	750.048	674.271	674.952	672.741	661.576	683.297	680.374	624.821	603.037	585.348	597.783	560.587	565.426	565.663	532.617	523.783	529.404	528.285	572.603	635.715	657.779	566.202	500.45	501.574	515.078	508.742	508.198	520.711	521.99	491.551	506.222	496.94	463.886	528.049	547.015
111	1070.47	856.957	840.721	824.11	810.507	790.061	785.787	833.961	810.875	780.302	851.885	852.767	857.355	876.478	772.055	817.351	769.387	806.957	780.096	799.071	781.022	793.845	809.594	785.192	749.342	715.031	727.693	714.054	731.209	704.697	711.187	731.362	804.056	699.575	647.098	626.08	616.396	608.752	618.541	654.169	647.044	661.04	641.199	623.605	607.138	596.663	590.131	591.519	647.583
112	1019.2	776.663	711.602	689.213	672.869	667.083	673.776	654.372	681.716	669.539	670.833	688.699	683.537	681.643	685.82	692.584	667.977	687.963	688.556	709.951	711.721	676.069	707.788	671.808	623.42	677.964	705.022	642.868	654.408	667.066	656.088	636.715	641.418	646.55	676.573	629.957	658.128	645.756	618.891	614.915	656.007	647.153	644.905	657.565	615.594	612.434	682.725	726.84	744.47
113	827.273	610.84	663.684	727.909	668.528	625.381	590.957	593.84	608.959	594.591	580.781	639.293	718.518	689.247	607.234	582.928	573.133	571.371	576.485	594.074	610.074	610.26	593.423	597.138	606.988	615.383	614.535	589.905	596.053	589.689	583.039	580.769	599.387	624.386	617.248	626.1	591.055	588.814	597.345	587.077	589.568	568.598	593.925	587.022	595.984	576.519	587.949	549.423	571.175
114	866.289	699.405	768.885	785.686	764.027	717.177	806.699	871.891	828.817	830.05	803.391	825.321	777.642	814.893	965.004	820.587	664.614	676.693	644.935	706.172	711.921	701.66	680.423	604.008	584.466	577.438	623.817	596.128	582.262	584.047	594.48	573.339	596.517	607.797	601.562	592.318	568.174	597.899	599.808	636.642	604.042	598.542	591.685	615.814	568.857	570.822	602.977	615.107	604.527
115	988.576	896.861	923.749	916.027	916.385	894.337	836.664	840.166	797.292	801.256	826.908	838.186	806.679	810.268	774.566	784.955	792.992	778.029	798.179	789.71	763.591	742.324	728.005	749.192	768.484	742.282	710.346	687.702	680.114	665.392	644.283	635.002	606.331	617.152	600.334	579.45	598.318	583.33	573.085	593.72	611.838	656.11	719.85	736.985	721.7	645.542	604.961	592.073	581.8
116	947.499	773.387	807.058	800.839	803.968	810.988	799.142	778.066	754.529	750.626	748.743	770.514	782.851	781.168	776.325	780.582	816.774	801.572	844.281	770.774	751.993	781.956	763.437	814.532	823.892	884.006	915.331	789.55	793.773	737.988	680.393	682.558	743.729	720.716	702.206	688.624	693.719	689.6	728.483	691.328	740.386	699.379	712.183	695.581	683.471	680.672	673.478	740.795	769.468
117	1083.44	880.339	869.935	877.511	884.711	942.552	1130.04	1042.83	996.681	952.275	1064.48	1195.11	1093.69	938.831	796.294	766.015	776.072	785.766	780.053	772.008	737.576	724.56	724.858	701.895	684.312	687.927	684.604	703.832	698.547	713.349	701.357	631.473	658.831	724.775	722.551	693.775	660.387	648.829	649.897	694.161	735.81	687.979	627.752	613.795	626.503	633.212	647.606	626.741	589.833
118	1041.36	816.525	707.232	696.804	745.511	767.248	770.462	644.715	635.423	650.441	681.883	687.069	682.379	651.277	660.935	667.307	623.348	663.155	654.265	633.559	632.697	622.894	581.068	573.462	599.337	606.506	658.978	640.566	603.167	582.196	570.151	593.645	575.517	560.098	563.863	630.724	582.704	576.53	578.205	600.505	676.166	755.621	654.951	598.592	631.213	673.543	639.73	598.697	615.597
119	1096.88	991.927	927.641	907.191	929.772	796.727	799.979	772.56	741.441	752.546	777.752	814.939	818.458	777.004	841.032	827.949	814.306	836.223	819.073	785.76	810.007	809.306	847.961	799.958	867.371	833.266	950.123	909.206	727.874	697.781	698.414	733.86	695.974	700.038	723.786	729.456	692.006	699.634	660.518	631.035	633.653	635.128	654.847	634.331	663.688	723.25	710.619	648.658	612.183
120	961.175	728.547	719.479	667.906	651.803	661.683	639.416	631.488	622.759	646.216	645.16	638.536	652.835	654.022	646.121	640.59	677.997	704.849	692.122	685.555	678.852	708.753	748.384	748.451	702	672.092	689.427	685.882	702.928	684.232	654.926	665.281	692.87	723.244	707.667	686.931	724.931	739.727	763.278	764.349	690.359	627.375	675.258	812.408	806.241	717.419	649.53	664.547	651.881
121	712.055	695.098	646.283	652.066	660.837	699.32	664.846	649.521	665.291	670.124	673.253	668.425	662.153	653.232	646.545	653.775	653.391	678.273	676.713	658.221	677.333	661.437	671.685	655.552	672.674	683.094	670.841	668.157	674.945	665.324	670.562	648.372	649.961	653.925	651.166	649.29	659.061	644.547	648.254	651.702	660.666	672.671	642.768	649.06	689.744	645.007	629.127	624.716	617.342
122	1091.86	890.691	912.131	855.755	850.411	806.681	769.428	845.514	881.672	784.519	726.51	743.513	820.549	806.959	745.772	749.684	716.38	774.343	735.009	701.215	713.377	694.482	656.255	664.54	647.055	652.083	660.632	643.967	620.468	625.5	675.464	715.642	676.9	662.598	664.089	656.932	609.147	637.245	645.01	610.285	602.318	621.134	624.457	607.705	621.206	651.118	612.669	593.263	605.011
123	1104.83	965.032	926.245	891.214	936.932	862.713	823.797	863.856	832.543	795.19	785.827	765.855	790.331	753.085	747.832	800.364	736.749	732.773	746.806	766.488	767.156	725.804	750.338	721.979	736.507	717.611	718.444	691.877	719.679	754.868	720.173	701.208	725.134	646.555	621.201	609.217	603.308	633.435	696.875	698.867	652.473	641.766	708.294	678.798	616.791	607.889	620.697	608.301	610.216
124	1060.47	841.579	804.84	808.632	843.331	910.144	771.813	816.542	807.798	837.89	1035.68	1121.62	1062.89	857.632	763.105	710.9	721.162	709.701	725.138	693.031	699.314	680.198	670.294	733.625	698.285	714.95	714.576	739.648	699.037	708.636	680.09	781.588	746.646	671.211	721.747	689.958	659.569	663.069	636.549	648.479	628.749	595.21	613.68	612.736	617.042	604.334	598.919	601.501	617.899
125	1007.59	888.612	928.752	893.004	924.101	857.107	853.573	793.706	800.398	773.268	783.944	707.984	737.123	689.487	729.26	692.954	707.802	649.271	675.241	668.659	696.5	695.892	653.393	626.791	631.862	605.244	595.818	564.927	606.579	564.637	624.17	572.205	622.886	565.612	614.589	594.294	634.412	641.653	699.378	603.626	680.932	646.842	642.838	651.043	607.879	610.049	556.122	568.539	559.392
126	890.811	683.041	726.383	729.459	714.396	707.578	721.782	677.025	648.86	694.486	647.596	658.437	726.677	750.77	792.505	762.95	712.621	702.086	648.508	679.386	661.987	607.994	635.472	667.095	656.308	675.222	593.82	665.664	645.79	705.992	702.996	672.141	623.831	624.812	605.531	631.486	597.12	644.938	608.802	621.131	565.047	618.383	648.299	688.24	624.133	633.745	685.07	752.705	696.822
127	740.825	637.029	718.879	629.815	653.822	662.23	672.598	739.078	690.168	686.959	678.407	652.497	667.734	658.948	648.993	659.792	647.884	680.569	650.592	662.395	667.16	659.059	677.229	676.207	684.461	676.248	713.237	678.123	669.088	653.972	646.214	640.195	640.359	644.612	674.772	655.967	686.982	735.348	708.046	659.984	667.912	727.03	704.923	669.437	665.34	683.801	700.944	633.357	725.602
128	1025.17	832.39	833.471	801.42	769.544	793.691	778.959	765.356	765.555	738.784	723.767	707.625	694.285	691.67	695.016	703.271	649.447	680.781	681.389	682.895	669.341	795.893	692.326	723.682	673.328	657.38	637.18	666.629	663.216	687.188	671.547	699.65	658.026	666.198	717.615	809.011	730.018	657.348	677.154	636.813	632.733	658.729	695.509	701.528	708.954	652.5	625.26	699.353	692.777
129	952.879	684.333	674.524	651.918	619.001	600.636	618.161	655.549	708.792	707.904	672.35	658.793	770.56	827.294	828.661	684.488	678.075	799.353	811.921	775.407	720.713	705.989	701.05	680.292	681.377	773.686	836.201	770.59	698.169	666.408	655.524	670.725	675.553	609.498	589.154	642.888	597.084	576.315	565.957	563.244	641.774	683.879	650.886	603.895	587.111	598.942	597.49	596.848	621.529
130	877.261	826.515	828.937	812.185	820.315	795.06	807.703	826.687	857.605	822.931	823.661	812.907	801.34	816.702	797.941	799.084	784.709	784.818	766.887	748.493	758.813	757.175	783.516	777.884	799.112	802.063	808.061	781.792	770.708	733.396	731.204	726.417	724.913	725.982	703.693	682.165	686.531	719.379	697.552	709.438	712.528	773.519	737.491	734.675	724.512	713.874	707.713	691.579	673.582
131	978.676	705.451	751.95	753.61	755.094	747.856	752.129	698.978	705.755	687.62	705.057	750.454	752.587	720.552	725.595	690.956	702.786	685.025	738.273	723.953	667.062	670.142	662.596	735.071	774.956	745.783	663.882	689.928	650.244	663.867	642.067	651.901	622.265	672.329	662.522	614.023	635.531	655.456	623.378	643.347	639.44	601.745	594.925	618.689	606.048	609.242	597.64	609.289	612.434
132	1104.78	782.855	714.012	661.358	678.855	698.644	672.76	693.93	734.336	676.004	678.819	697.702	680.962	648.166	721.654	677.795	639.763	632.717	661.274	616.772	666.494	658.024	692.822	700.455	704.34	648.314	670.763	687.452	670.68	673.298	717.205	712.062	676.65	662.284	676.511	644.183	654.875	647.891	656.693	706.485	726.678	709.365	723.118	695.856	728.429	709.265	657.172	615.966	686.626
133	1010.36	963.653	952.852	966.542	956.279	845.157	841.713	715.703	690.616	736.969	691.373	655.91	667.385	679.084	684.471	687.093	763.719	629.833	636.305	655.927	750.876	790.344	729.843	646.184	589.433	586.177	920.723	803.649	858.331	835.539	767.42	687.256	690.483	670.67	674.938	659.483	658.605	662.407	718.113	714.06	707.82	718.899	746.105	781.934	738.281	662.707	728.958	718.833	633.408
134	738.497	707.589	727.093	711.81	691.997	699.288	746.535	745.565	705.155	686.66	691.278	711.698	690.592	742.485	689.271	726.238	744.587	739.026	669.3	822.931	822.344	764.961	648.033	627.848	623.68	611.282	644.408	653.418	662.58	646.184	610.896	610.166	618.21	630.88	619.445	650.108	586.734	581.245	601.883	626.45	614.423	599.201	598.731	597.336	627.681	611.487	585.049	581.681	599.536
135	841.669	770.466	741.691	708	732.245	748.124	729.353	729.463	718.512	719.161	744.458	714.075	716.569	690.119	673.027	665.041	670.004	650.691	660.796	631.724	623.45	639.552	650.224	649.232	629.662	626.132	635.596	629.236	648.649	627.212	600.29	602.92	617.853	630.974	656.403	627.881	615.751	621.733	619.096	616.732	610.616	616.051	632.459	629.605	627.683	636.253	625.665	636.082	650.156
136	962.06	761.432	735.237	739.564	730.049	749.596	750.121	806.678	810.908	802.32	796.616	798.48	901.6	911.333	859.918	846.474	881.496	753.491	765.126	764.57	732.667	804.852	770.928	856.552	876.942	882.308	784.028	752.315	746.061	733.118	691.194	712.194	645.228	679.189	642.07	721.885	814.222	771.173	663.983	652.262	640.571	625.275	675.264	684.643	745.499	706.475	718.233	616.616	626.951
137	774.645	698.559	699.222	717.729	687.422	664.26	675.909	654.264	640.01	650.404	660.542	655.83	670.827	646.133	644.791	637.217	632.603	630.363	729.533	700.168	682.94	659.186	674.464	674.441	631.631	597.103	601.511	620.004	597.544	600.884	577.729	622.589	653.834	587.405	582.514	631.941	606.194	617.644	660.838	619.761	625.612	632.139	652.942	674.338	656.107	629.457	628.703	600.684	598.489
138	815.028	659.764	656.882	655.96	661.595	660.158	691.3	659.431	691.52	647.978	667.115	690.879	693.317	697.783	687.695	665.007	628.681	625.515	659.571	663.253	618.466	613.842	624.33	637.786	565.886	688.423	688.787	702.059	684.177	724.068	694.026	685.22	609.811	588.713	556.139	600.965	601.703	634.673	541.038	619.455	679.973	695.136	635.573	665.161	677.383	710.634	683.952	620.846	657.151
139	940.635	721.046	684.399	669.682	680.752	664.69	657.402	746.122	725.386	690.113	642.46	657.985	753.465	689.507	634.895	625.789	649.328	636.83	588.908	588.52	589.131	591.315	707.444	648.158	669.672	645.626	627.032	674.305	613.311	609.879	651.675	630.933	590.176	555.843	531.951	578.46	614.698	588.277	554.386	554.848	526.54	555.683	589.503	673.112	582.844	595.49	573.656	583.003	579.215
140	909.494	754.366	746.053	745.992	662.43	651.801	672.781	630.737	716.019	605.024	727.479	623.575	645.914	635.771	665.002	648.852	674.719	680.734	594.459	596.507	733.395	662.721	690.347	747.616	763.434	660.92	591.008	628.036	565.551	641.579	598.376	597.589	581.417	761.723	641.732	597.655	582.267	592.479	665.943	582.907	609.525	628.852	550.356	640.295	531.467	584.865	593.893	646.407	607.903
141	954.461	750.5	703.964	677.348	666.591	669.595	657.151	674.466	666.767	719.984	676.36	666.452	638.388	638.524	652.064	627.634	638.288	675.588	682.442	676.159	658.235	654.415	694.308	722.288	665.672	610.822	642.934	658.028	668.905	732.557	702.124	638.333	618.703	652.997	684.492	626.408	632.659	636.307	694.093	613.538	633.133	614.55	549.053	557.207	625.511	633.692	700.426	643.461	583.923
142	954.589	818.709	839.987	827.101	764.393	757.984	742.206	760.028	749.751	732.358	753.272	785.088	739.238	733.752	724.357	717.347	716.982	720.965	724.758	709.516	728.138	706.183	709.773	700.99	715.738	708.786	705.936	713.286	734.302	689.425	697.458	734.45	705.333	726.42	726.876	723.145	670.279	643.829	620.616	617.014	652.343	631.187	640.767	621.364	611.777	626.385	661.65	664.095	650.538
143	1118.08	945.757	939.887	890.766	871.888	844.658	819.323	847.735	853.209	847.424	856.746	830.252	776.2	752.616	735.897	759.13	831.237	821.705	779.964	769.031	798.787	795.634	767.505	755.257	747.11	728.765	712.285	735.507	706.267	732.701	743.971	778.29	736.958	759.978	795.268	750.814	727.751	680.098	630.287	646.714	683.132	665.814	630.997	638.235	622.707	647.584	661.734	708.053	681.229
144	856.144	585.396	635.545	644.084	704.312	676.941	681.776	654.944	639.675	658.017	648.495	654.536	640.977	668.84	616.089	598.154	610.36	590.634	647.133	564.788	637.385	708.134	721.66	692.211	646.813	696.406	729.347	777.325	668.592	697.183	644.076	599.168	607.252	635.947	765.753	795.364	733.05	678.929	572.802	605.356	575.801	533.069	546.383	553.016	582.33	644.675	655.785	598.485	638.483
145	1004.78	691.213	795.557	768.782	707.661	692.272	715.546	734.12	727.297	843.086	824.018	732.338	759.278	765.654	695.983	702.178	748.807	741.26	771.862	804.998	795.829	803.471	747.222	767.258	747.621	741.882	710.141	705.249	770.886	864.08	756.147	759.202	792.019	725.443	685.146	732.233	729.004	676.828	665.12	627.716	639.923	654.457	680.581	639.711	596.321	582.546	582.612	612.528	676.428
146	1125.79	938.97	964.667	983.858	972.903	850.135	778.93	695.259	680.166	808.305	833.933	801.503	700.409	667.306	739.918	773.456	705.249	665.798	680.378	737.865	692.908	702.674	659.839	650.408	634.881	689.276	663.158	640.429	761.831	706.175	880.411	845.348	938.895	978.202	980.135	1156.41	1314.17	1193.48	953.098	719.758	745.592	759.489	701.266	733.362	804.578	836.031	805.619	694.833	658.028
147	1087.18	707.568	677.8	673.894	629.259	652.028	619.329	629.632	637.414	666.387	648.038	671.957	651.206	662.735	673.768	639.269	654.787	627.107	670.012	673.538	637.324	615.494	642.308	701.578	723.411	722.84	675.749	668.714	675.52	624.7	681.981	782.868	778.536	733.571	673.838	624.596	650.135	627.569	637.752	637.567	721.789	914.813	920.137	764.385	652.727	640.963	618.33	655.886	654.905
148	800.667	771.935	773.022	760.975	722.012	735.479	701.395	744.166	721.69	751.021	684.101	674.041	638.409	651.854	647.225	678.525	645.114	644.793	684.889	588.993	663.043	596.994	649.708	620.696	651.044	604.544	631.415	620.091	624.712	670.566	579.935	619.4	621.187	661.175	659.467	617.985	581.953	586.755	604.278	611.058	625.167	612.932	635.211	630.766	668.24	612.662	622.629	616.969	594.225
149	1123.89	1005.84	1010.45	966.535	934.734	962.656	952.242	909.707	860.446	894.529	866.592	845.783	821.126	835.365	831.014	836.376	838.479	832.988	787.767	776.252	769.313	771.71	752.957	756.833	775.52	736.824	761.491	767.777	742.593	747.084	728.507	734.196	719.944	752.474	735.034	704.853	703.388	672.976	671.269	655.366	656.77	647.563	647.122	618.174	641.137	678.907	650.623	615.947	598.242
150	982.798	739.945	712.828	733.047	700.403	749.565	750.201	779.084	760.434	731.304	733.221	764.701	749.173	780.912	750.375	726.39	847.803	751.121	768.924	856.357	773.887	801.293	739.489	732.208	711.572	689.255	694.347	747.718	687.574	678.89	699.64	700.182	694.819	657.44	665.125	692.516	654.072	670.352	649.692	635.647	620.285	614.44	644.311	764.37	740.028	648.055	664.593	721.033	694.12
151	1009.45	837.464	841.204	827.096	841.282	815.022	768.335	834.871	870.86	868.635	808.416	773.087	710.13	707.266	729.072	700.689	669.651	683.41	659.1	670.258	659.998	652.617	662.611	626.685	677.279	648.162	679.387	654.217	654.887	769.658	801.884	679.192	623.3	666.585	729.258	754.32	732.775	683.797	624.838	584.984	608.184	603.246	610.885	620.931	627.948	612.839	632.786	605.422	580.956
152	1012.04	802.374	783.841	759.295	770.182	736.144	754.02	756.776	770.814	781.218	775.58	757.989	765.88	759.938	744.453	736.727	714.3	731.436	756.34	727.611	682.544	687.923	697.649	719.357	733.958	707.785	678.695	691.358	661.044	646.795	654.6	639.61	643.923	644.625	634.156	618.967	656.085	683.93	640.099	656.222	688.948	702.55	652.713	645.221	762.105	747.737	744.6	728.632	715.561
153	1243.33	1102.48	1059.08	1081.65	1076.96	1070.42	997.895	1000.65	999.1	945.65	1007.8	947.081	965.695	923.134	948.269	909.315	944.138	907.948	912.042	872.863	876.437	846.6	840.334	793.041	857.751	834.214	824.269	782.53	770.32	769.369	762.24	748.871	748.046	752.451	759.601	769.994	723.484	698.133	694.92	665.262	662.013	674.511	665.058	696.205	698.216	707.269	658.85	620.015	617.76
154	988.886	743.425	708.81	703.428	698.238	713.701	679.897	685.197	715.514	766.509	740.834	722.461	684.948	648.05	660.373	635.168	684.14	815.427	920.463	877.073	685.268	683.964	628.3	619.912	596.957	634.073	645.188	627.15	621.28	789.568	738.26	685.352	747.069	692.602	619.266	701.327	816.596	785.362	604.389	611.535	699.146	658.152	567.928	596.194	590.453	582.191	586.09	592.795	611.452
155	932.484	770.612	783.523	788.748	802.051	752.112	757.029	789.316	768.467	756.124	749.979	802.564	823.891	831.487	795.759	732.475	694.832	679.733	677.279	670.195	665.441	652.788	648.116	650.249	683.505	637.632	716.191	631.611	625.236	623.893	670.934	695.562	652.705	624.318	642.602	657.736	612.446	594.51	625.693	543.738	559.735	598.014	594.651	662.825	729.104	645.025	648.26	724.666	705.929
156	701.978	595.358	570.928	561.052	560.894	565.047	577.54	622.078	615.027	611.149	584.387	564.567	570.843	524.296	543.287	517.016	538.712	530.733	530.129	529.933	546.507	526.786	504.437	524.524	525.438	540.858	536.738	543.683	584.626	598.031	601.651	612.776	572.064	648.703	582.748	588.004	602.063	618.16	599.168	619.054	662.686	605.734	623.097	634.428	663.908	641.879	629.968	641.913	657.503
157	1032.1	845.832	785.875	790.311	792.79	827.39	757.443	741.012	736.923	718.203	823.6	771.231	773.427	776.161	699.375	735.269	714.417	729.152	717.833	740.536	716.872	736.004	800.038	850.567	723.843	761.136	709.313	673.041	685.164	777.14	766.176	706.692	665.453	687.452	682.063	643.157	696.155	771.704	695.306	700.466	741.858	764.757	758.545	638.608	610.699	607.158	627.978	602.49	624.5
158	1092.51	851.432	764.639	703.995	608.611	641.492	578.85	638.888	621.788	600.415	684.185	670.457	699.505	665.167	715.38	680.118	697.414	656.96	642.493	813.507	615.242	674.837	680.002	755.894	663.145	701.485	621.334	631.495	562.658	617.943	637.04	639.487	639.827	626.563	638.359	647.759	626.708	669.331	578.277	612.941	647.124	650.589	691.993	639.858	603.687	598.834	590.496	631.379	611.58
159	670.734	569.849	543.976	575.453	577.448	688.135	622.483	564.572	580.612	557.098	600.778	523.238	541.068	524.634	516.316	491.441	507.12	515.052	534.049	507.884	528.221	529.809	547.137	549.562	541.553	620.921	576.213	726.535	627.22	582.435	572.032	506.917	480.994	470.699	518.601	489.309	558.616	605.103	555.426	525.311	521.326	541.727	644.493	593.369	559.242	559.771	549.81	544.035	497.759
160	698.298	581.268	589.306	556.454	575.969	560.755	545.735	541.473	528.172	586.61	620.524	580.838	558.345	559.758	563.324	574.778	605.451	625.598	824.257	627.843	619.142	581.5	595.348	537.078	548.356	521.06	534.014	528.396	548.604	528.429	626.418	1032.24	895.962	586.42	553.78	526.676	596.898	658.264	814.823	833.378	835.676	790.303	628.815	532.476	480.785	504.263	488.155	512.029	482.946
161	893.941	759.181	742.104	726.508	734.276	747.656	792.931	889.053	806.603	715.583	752.137	732.055	778.268	915.948	805.937	780.15	780.882	733.969	718.106	735.338	732.595	762.398	744.022	749.852	750.976	779.74	762.273	698.575	684.733	777.203	742.351	667.451	747.567	714.294	707.69	637.468	743.177	767.106	638.764	580.36	661.117	700.164	690.433	579.24	598.785	627.713	696.139	855.326	724.785
162	1022.99	728.389	695.817	660.463	637.359	689.761	785.596	791.626	759.337	664.651	609.992	596.358	590.46	582.417	595.036	602.91	588.396	592.929	610.765	708.184	675.504	591.601	597.584	597.799	570.558	604.791	629.35	665.609	683.874	711.645	714.411	699.37	591.217	605.072	602.747	628.948	631.072	631.513	615.697	630.236	610.578	589.776	603.822	596.782	605.691	613.899	688.545	638.181	605.769
163	1180.17	969.818	920.907	833.681	945.278	905.502	906.41	970.46	992.584	967.582	970.526	979.48	1006.63	941.595	977.521	932.993	895.092	907.142	961.953	907.086	878.332	786.923	877.382	890.777	727.106	770.268	731.394	805.859	732.421	709.042	666.701	736.125	681.372	685.72	663.103	634.208	631.954	681.646	1034.3	1091.88	917.554	931.992	764.216	746.056	773.247	752.711	767.868	707.847	679.083
164	782.123	725.16	694.673	670.295	631.239	634.816	662.701	665.831	656.848	633.629	801.192	678.628	633.942	579.914	664.391	738.047	773.559	766.833	654.552	634.185	515.619	527.242	475.141	601.387	570.782	550.912	550.654	529.15	531.55	518.959	511.269	498.411	518.757	500.322	483.697	457.583	469.83	455.992	511.078	478.521	508.686	499.525	500.656	487.857	484.701	467.187	449.254	426.609	429.569
165	1168.55	1022.83	952.698	940.037	897.758	845.687	834.656	827.619	828.731	780.85	783.113	768.518	720.897	729.429	692.299	669.558	642.673	637.59	663.06	631.983	620.92	626.905	622.358	640.945	647.29	652.713	593.884	629.66	676.91	644.366	608.662	593.164	583.968	548.314	566.353	595.456	573.486	578.432	648.271	590.383	614.799	597.781	609.161	589.129	584.56	600.83	596.197	556.605	542.478
166	988.091	900.52	900.433	931.19	950.389	990.471	964.234	914.152	928.121	836.306	816.824	835.431	800.893	820.686	814.574	843.9	805.388	766.91	753.638	781.379	788.133	759.846	755.343	757.1	744.304	747.909	717.939	733.342	718.379	739.232	784.793	699.713	674.772	657.003	679.957	791.275	774.317	775.905	855.73	756.848	704.544	746.28	770.185	694.194	657.803	651.038	654.021	635.143	634.871
167	900.192	777.951	791.106	773.886	780.288	800.843	781.123	780.267	768.214	799.478	800.136	749.619	755.384	784.157	763.22	903.208	1033.22	898.887	833.15	776.059	779.147	836.908	916.977	930.062	850.642	741.223	697.294	710.646	698.32	676.934	695.673	689.026	706.228	733.591	749.938	767.858	765.979	741.421	702.454	659.158	690.758	712.96	718.069	698.599	666.117	648.529	617.886	636.006	638.932
168	866.751	763.146	743.831	715.241	756.431	684.682	735.648	688.687	741.753	691.738	704.719	686.5	717.384	684.342	704.458	696.929	686.65	695.098	697.876	679.362	698.837	685.526	695.384	697.197	735.955	723.228	709.288	692.029	685.139	653.694	698.531	676.156	684.533	711.67	669.996	693.723	672.665	716.235	705.95	669.524	683.934	674.885	664.244	651.563	656.073	673.85	670.939	668.113	661.31
169	1043.19	717.786	736.338	740.985	775.894	973.827	893.373	801.947	779.941	780.371	789.115	774.598	745.848	734.457	714.775	702.873	709.941	768.224	794.425	828.166	717.634	693.662	673.001	668.405	615.477	675.536	715.659	737.47	883.563	751.498	793.114	779.267	865.854	818.009	739.783	709.321	737.639	739.137	680.68	682.245	692.361	759.123	725.581	683.997	644.642	698.911	749.62	705.874	632.057
170	1034.61	855.073	802.634	719.108	697.994	701.015	695.118	713.745	712.255	749.621	801.18	790.756	689.156	662.342	713.116	739.578	681.937	750.765	715.973	662.991	656.778	667.625	657.494	694.674	627.103	640.402	671.472	691.404	662.368	628.679	674.836	773.729	703.826	696.304	715.385	685.175	693.461	746.584	660.116	810.163	719.794	750.405	814.98	678.756	601.454	642.271	646.762	594.523	613.563
171	939.402	725.502	714.097	730.573	714.428	798.979	774.505	758.983	742.898	711.396	715.452	732.58	752.893	727.547	682.45	691.131	696.829	696.228	707.11	696.629	678.443	691.437	667.542	647.101	662.283	656.68	641.082	656.471	644.533	654.024	631.176	619.946	608.086	658.986	651.861	624.398	645.178	636.435	627.072	669.449	680.994	640.158	589.728	572.808	582.094	581.661	576.499	599.688	619.356
172	1011.54	807.181	781.864	820.494	807.968	852.095	797.211	774.02	789.193	814.507	790.017	793.821	794.272	820.887	795.415	787.112	787.995	746.6	739.319	750.951	739.229	797.259	745.795	705.59	711.943	745.126	760.175	784.955	754.809	754.443	741.284	749.54	875.597	786.149	773.388	744.039	702.756	681.214	682.185	691.317	719.201	754.39	745.402	833.402	865.668	800.078	806.313	830.286	722.663
173	1073.78	869.763	853.486	868.77	810.174	791.199	847.822	827.901	780.686	766.968	810.092	886.368	840.4	842.461	837.088	834.964	736.633	733.376	797.064	713.469	700.924	739.982	724.442	706.516	703.079	717.203	703.977	730.012	731.486	699.387	664.827	678.702	729.31	706.784	667.456	791.234	698.009	677.857	732.431	677.877	653.587	639.548	631.346	650.194	662.602	652.446	603.722	655.287	655.26
174	1055.36	794.108	759.585	790.398	785.144	772.957	723.749	701.234	702.486	719.949	764.772	678.131	694.901	702.08	688.238	734.276	675.913	734.736	659.055	701.799	656.435	661.682	614.174	637.445	629.708	595.921	690.058	655.892	712.147	655.361	720.52	686.521	712.901	647.463	687.268	685.134	781.976	826.054	767.908	691.239	641.498	673.744	740.286	831.674	670.861	595.673	601.627	659.75	702.676
175	508.4	466.443	465.506	473.531	524.586	492.922	494.759	498.162	505.289	525.708	573.849	537.82	542.017	572.714	576.051	556.625	547.396	562.695	581.291	561.009	591.575	632.116	617.627	557.273	572.017	570.735	580.771	564.781	561.365	560.202	562.094	624.512	783.375	1475.24	710.061	580.347	549.011	502.774	516.384	484.31	491.761	431.149	446.447	456.925	499.125	508.476	510.206	501.758	561.031
176	847.883	807.943	813.36	782.263	760.983	744.414	764.833	758.225	861.657	783.861	752.561	817.071	815.631	795.239	715.927	722.215	726.137	711.414	751.28	737.052	712.616	729.829	726.849	709.373	703.49	709.811	701.838	737.166	735.528	697.203	692.586	685.742	704.765	704.636	736.044	724.448	694.996	726.587	766.773	797.382	770.396	744.784	728.788	689.692	691.251	696.019	699.938	705.793	668.417
177	643.962	576.588	631.551	532.227	645.268	556.973	628.685	576.363	603.379	617.255	559.446	664.778	629.985	597.82	600.642	591.343	699.106	605.536	633.071	503.18	590.831	523.628	569.893	510.674	541.504	622.974	582.278	587.419	531.403	590.287	493.515	603.918	503.013	615.109	608.536	570.144	604.25	500.262	598.037	528.531	593.158	497.035	560.715	553.745	521.137	568.459	501.259	576.739	504.605
178	932.207	748.995	706.693	759.23	756.108	816.38	824.742	834.457	777.717	771.876	773.04	789.008	763.932	732.856	722.824	738.116	751.183	708.008	723.362	694.181	723.338	703.749	770.182	752.763	760.517	701.739	751.26	723.206	715.22	737.476	803.965	803.937	761.887	709.727	706.321	710.662	674.207	678.901	692.949	670.193	670.081	668.506	680.949	690.656	688.075	726.11	672.896	695.264	799.833
179	853.178	793.322	785.271	739.025	761.694	878.662	741.901	754.834	725.393	689.967	654.759	691.238	689.209	684.82	662.832	664.025	638.76	675.367	692.746	621.335	672.342	623.414	708.151	750.925	738.916	756.159	671.145	698.794	697.473	694.836	683.036	689.391	646.82	604.362	636.471	660.856	654.703	594.677	573.308	591.778	566.004	580.782	613.327	636.029	570.466	592.371	617.908	610.735	628.862
180	1114.37	821.266	835.177	779.432	802.791	804.361	759.883	799.772	787.276	771.607	740.097	725.174	777.22	770.695	780.451	783.249	933.262	922.696	854.259	801.588	875.4	767.89	802.009	706.47	684.899	688.654	684.1	680.701	762.916	826.621	848.991	793.867	764.818	730.531	692.014	718.18	632.82	607.797	619.597	626.645	673.295	649.135	636.315	632.094	628.166	647.207	621.593	607.237	638.142
181	1029.32	873.884	819.188	871.353	859.608	826.066	774.581	769.694	789.578	752.513	746.64	701.444	742.563	749.466	766.583	748.83	710.909	696.09	669.195	640.25	615.067	633.374	615.955	589.6	624.935	654.385	618.39	571.832	615.247	627.752	546.894	570.846	569.877	548.744	546.358	568.147	556.039	616.266	605.744	542.829	564.302	617.242	614.311	614.408	661.047	666.001	584.274	578.033	651.448
182	1383.75	1169.56	1043.35	951.334	991.095	998.731	935.466	965.549	905.554	924.856	939.569	890.937	862.667	853.012	795.709	812.868	798.879	763.97	751.026	751.938	795.495	806.691	773.433	722.989	726.949	748.501	731.682	736.478	724.484	737.492	744.133	739.65	722.62	739.986	713.508	672.759	669.984	673.763	692.025	674.186	680.231	676.86	744.476	791.836	858.593	782.599	766.948	707.359	681.237
183	946.677	844.902	869.695	840.122	845.547	837.861	811.021	773.785	757.246	762.015	757.293	776.236	791.793	815.114	820.77	813.982	799.593	772.725	792.818	782.221	815.871	779.816	752.89	751.401	769.183	734.556	741.71	722.935	737.405	859.272	872.03	810.498	750.008	724.667	692.604	786.581	900.535	817.768	807.313	776.858	704.017	684.916	710.343	717.144	690.921	715.765	739.564	727.204	673.118
184	935.304	844.141	833.483	857.156	850.578	851.592	890.211	871.542	841.863	834.983	863.924	859.536	892.659	895.966	830.057	853.934	822.666	883.116	969.275	1063.46	861.218	836.956	821.73	842.026	841.48	866.032	854.74	901.752	840.78	881.164	830.862	983.216	1465.9	1264.65	819.505	799.055	697.836	644.507	592.612	676.136	654.062	599.198	592.007	633.724	595.776	595.453	613.088	624.052	595.576
185	907.542	831.666	944.271	863.654	1166.83	808.725	726.776	654.318	641.007	595.041	592.778	543.801	529.743	500.437	478.753	465.651	453.778	447.79	427.476	423.87	425.221	446.97	474.628	457.968	448.218	478.278	452.809	471.431	478.786	495.928	505.039	536.382	515.787	475.06	438.911	438.93	443.095	444.966	462.316	430.489	417.798	420.89	448.91	520.506	467.423	454.155	436.038	464.28	424.889
186	1137.06	923.941	937.269	902.962	888.922	826.892	815.388	808.222	773.114	777.322	754.318	765.795	768.866	774.888	799.205	814.533	822.816	780.922	754.257	795.79	746.107	738.532	743.269	742.697	759.686	775.815	736.042	723.699	694.748	689.426	716.115	697.041	770.258	748.516	742.135	711.374	763.463	781.162	716.435	711.108	703.372	691.841	682.802	730.519	707.211	685.734	687.915	694.171	689.237
187	1070.08	891.991	842.276	847.172	859.696	909.903	960.423	934.758	871.295	850.544	837.031	837.041	838.861	837.083	837.079	829.58	898.524	895.988	1053.35	761.96	760.544	757.487	832.051	908.02	1025.45	940.125	895.444	840.09	830.052	863.931	835.445	847.09	815.457	927.993	818.701	1104.7	914.376	874.432	825.844	868.885	800.32	786	720.482	664.741	988.667	1025.5	990.506	744.073	708.131
188	930.656	680.436	655.149	619.445	629.815	586.457	624.267	589.79	624.103	651.152	646.827	642.79	719.735	683.533	609.43	607.747	623.774	601.184	650.389	591.128	710.966	656.006	666.762	611.699	642.438	619.547	632.209	586.957	597.632	593.544	650.709	633.622	654.393	660.066	644.297	647.378	615.535	657.075	709.513	652.322	648.795	678.811	673.589	634.987	679.702	680.707	620.602	619.301	672.532
189	830.354	831.832	790.899	794.689	818.954	859.529	872.618	895.63	913.609	805.774	786.657	829.633	869.099	815.086	804.922	808.158	796.933	786.061	828.898	826.33	818.865	779.079	760.001	743.057	759.994	767.18	752.241	729.071	772.006	809.985	732.658	739.528	726.312	725.772	750.566	735.846	731.388	748.663	730.113	708.766	712.27	675.132	670.303	691.757	709.719	721.984	702.438	720.835	728.186
190	997.103	767.546	700.03	757.214	754.854	684.529	678.804	661.659	667.103	679.542	732.944	742.847	711.474	703.498	683.126	744.964	721.999	734.059	757.294	736.225	741.627	792.118	808.368	774.74	734.702	747.306	777.641	788.533	748.703	756.414	703.493	693.383	686.488	669.159	697.98	687.458	699.624	640.809	692.645	875.82	726.29	703.394	684.742	681.399	656.91	646.141	660.971	675.905	639.219
191	678.948	639.938	673.288	668.796	634.348	619.904	611.283	615.126	592.226	626.15	609.689	639.242	704.326	615.506	605.429	518.084	513.092	535.781	606.668	514.317	526.572	563.45	597.075	587.669	593.697	592.087	564.467	509.679	555.515	525.818	551.414	511.856	517.572	531.393	536.227	600.992	530.882	548.176	534.035	535.004	516.448	582.584	575.121	564.295	613.819	565.593	568.099	638.08	662.424
192	847.089	759.806	784.13	775.681	739.314	716.794	714.091	717.543	704.212	962.252	1013.82	886.524	1020.87	873.101	858.946	856.741	970.321	889.784	779.624	786.292	793.03	908.781	986.093	1195	1392.62	764.616	771.626	646.796	732.206	909.618	740.735	688.564	704.707	731.923	762.07	760.868	708.155	739.382	712.564	725.271	714.958	691.583	666.316	765.769	694.119	744.177	698.919	786.489	789.769
193	752.971	695.657	760.061	700.23	687.28	683.14	748.974	745.888	698.935	690.532	721.713	745.528	802.199	911.04	730.075	715.367	717.714	725.922	697.62	690.945	680.499	680.402	835.909	873.296	776.804	764.778	734.296	692.226	663.909	644.633	674.205	794.784	731.892	699.923	636.504	672.739	635.064	638.555	689.313	714.479	649.734	651.83	606.463	610.668	597.949	640.324	736.291	1503.53	1223.47
194	1050.47	714.778	725.495	738.186	712.958	721.154	681.955	677.642	669.947	681.775	708.397	740.843	695.233	698.258	722.017	748.893	714.433	699.5	686.545	709.163	630.01	654.049	621.056	656.142	589.003	625.068	569.212	622.499	580.977	631.081	625.262	621.796	898.879	752.101	665.045	604.397	637.281	596.821	630.109	621.704	737.381	888.583	660.655	671.686	747.546	671.427	667.49	620.112	713.065
195	914.462	616.182	655.829	675.812	734.76	704.033	723.279	592.669	599.213	614.742	660.444	712.415	651.4	608.218	591.363	600.743	596.768	595.857	582.929	638.057	612.232	615.001	623.234	644.71	668.018	669.233	636.307	635.632	610.999	620.734	585.256	593.149	586.51	566.552	587.492	649.833	637.56	592.079	648.688	661.048	637.125	646.657	617.745	644.801	662.83	636.507	637.136	623.298	602.844
196	703.159	639.577	624.649	644.23	646.129	668.809	635.35	598.216	589.679	584.318	584.588	586.676	583.424	570.133	581.989	564.035	602.578	614.704	598.826	587.24	585.155	602.114	606.88	574.577	600.135	578.225	612.758	591.969	580.794	587.001	595.109	607.701	577.33	592.043	602.738	591.71	598.075	597.346	590.046	571.093	595.46	552.525	569.463	578.523	599.805	608.339	558.271	552.901	516.674
197	1102.26	977.365	938.294	942.824	970.923	936.484	946.44	904.041	926.607	825.662	889.04	831.417	905.305	863.873	948.15	775.631	790.675	778.722	800.064	734.19	728.212	731.948	774.005	767.042	770.361	727.15	723.568	740.997	751.948	752.633	739.82	739.919	742.199	745.34	715.705	745.034	756.968	786.234	716.904	741.205	706.844	726.859	688.428	725.181	717.559	716.079	709.82	751.324	763.246
198	1023.52	739.972	746.488	752.634	733.217	745.817	765.307	733.277	723.198	732.273	738.618	779.988	751.555	671.401	706.969	683.41	680.071	705.908	711.392	745.689	761.291	741.135	684.981	685.304	734.837	697.268	697.663	625.509	637.162	637.616	613.333	636.056	640.418	630.259	607.423	605.988	599.867	615.594	626.197	661.205	685.102	676.281	670.134	648.608	656.667	610.527	578.042	591.051	615.602
199	1184.08	934.993	862.703	871.798	852.629	821.015	821.206	819.821	810.274	751.556	790.205	902.887	826.754	824.885	787.561	769.496	747.258	694.945	718.331	801.145	726.716	685.671	681.599	696.189	887.2	748.369	640.489	710.624	767.176	783.872	695.868	749.392	820.177	806.531	722.842	720.059	741.508	804.608	760.205	709.007	675.562	736.482	811.276	714.381	657.52	675.183	642.744	627.532	644.282
200	1007.95	815.644	808.542	841.948	823.138	843.852	801.337	813.856	791.736	823.48	813.254	789.952	764.999	768.9	751.423	778.918	774.835	777.11	747.567	744.36	755.534	767.867	763.487	773.48	817.673	895.088	849.276	759.52	741.851	742.01	733.895	723.334	720.649	727.233	681.108	677.939	653.16	675.595	714.239	671.276	743.41	721.748	672.632	642.76	653.651	661.427	657.655	835.748	794.335
201	1011.12	795.218	817.244	788.798	806.747	728.173	764.832	712.985	728.549	700.098	712.36	690.4	669.688	663.915	674.383	649.415	670.581	689.904	726.522	690.929	681.868	664.949	686.837	796.181	885.853	647.618	642.662	593.484	603.009	600.028	619.529	654.785	660.613	634.022	717.494	717.508	722.831	694.488	937.242	893.441	766.193	679.302	652.919	753.762	803.27	642.438	653.914	629.457	644.123
202	1036.91	759.507	815.021	829.866	767.293	720.45	721.374	685.26	680.355	645.641	709.421	669.448	666.57	658.512	668.059	661.892	694.684	642.465	639.755	619.269	653.845	671.296	616.619	604.713	603.151	619.647	614.105	635.302	635.814	631.607	659.635	654.735	619.08	625.668	651.253	677.231	656.533	637.761	639.832	679.864	633.793	620.821	628.785	656.774	669.988	608.032	607.958	597.084	599.19
203	819.34	688.795	654.44	650.763	630.628	644.712	658.781	653.007	722.976	704.714	709.845	701.409	684.529	775.885	727.438	676.97	725.671	782.822	799.878	790.721	701.751	671.896	626.668	599.945	604.03	590.236	606.868	640.332	639.991	686.233	707.999	672.48	582.646	599.412	586.186	594.643	562.568	575.994	549.594	587.173	596.18	703.034	677.604	700.226	654.868	591.439	578.732	610.374	563.934
204	978.516	732.368	781.153	717.226	694.365	751.526	739.748	747.408	731.837	729.157	672.076	649.612	648.064	687.474	658.058	643.931	597.36	615.066	651.623	602.209	614.688	579.87	625.418	627.513	623.163	647.892	659.042	600.767	553.194	624.897	615.249	660.94	665.051	715.094	749.82	843.293	746.349	696.024	584.996	595.211	585.177	575.41	603.686	615.88	599.127	610.573	600.497	584.019	583.631
205	1125.22	1082.67	1111.37	1117.65	1091.53	1049.95	1041.15	1032.75	1024.36	993.437	986.84	944.895	911.276	893.053	909.234	939.327	887.561	839.055	835.918	843.248	842.62	848.58	820.078	748.832	741.367	743.21	753.608	736.708	688.436	685.102	659.312	683.868	715.32	746.565	708.471	681.544	669.305	627.178	646.961	682.538	670.16	661.031	652.809	643.901	645.735	638.541	591.661	573.837	597.033
206	707.167	593.629	597.87	592.508	607.08	620.436	654.611	654.919	618.793	619.177	633.524	599.171	602.312	585.297	669.859	597.143	574.519	598.445	623.613	593.381	621.058	610.219	552.526	605.492	614.381	606.642	619.866	551.159	540.279	587.128	595.981	548.82	541.962	563.615	581.239	539.212	524.991	543.576	563.052	530.578	571.939	588.82	645.28	584.558	613.881	666.395	686.555	694.665	640.104
207	820.551	768.033	731.947	696.332	642.22	639.906	657.581	631.258	610.832	590.864	607.334	594.715	563.501	562.787	570.586	618.988	573.466	560.242	611.404	653.078	664.949	652.104	697.476	763.645	729.06	661.042	606.686	604.076	641.942	643.596	639.374	569.565	551.126	577.335	556.176	557.372	602.055	561.905	554.183	550.876	551.5	606.224	562.13	598.367	609.352	587.042	639.3	777.761	793.002
208	1084.96	859.409	811.689	737.852	714.246	690.04	716.919	716.483	696.621	759.378	761.309	758.833	690.316	694.63	693.293	737.106	726.942	685.136	670.391	668.198	666.344	656.128	659.484	644.191	632.509	671.194	699.863	752.663	779.495	670.075	647.512	700.884	758.272	657.916	728.019	635.6	732.129	747.92	722.306	727.139	692.626	754.09	753.701	796.814	750.945	665.832	628.996	705.032	724.371
209	923.384	816.184	818.974	868.238	970.888	863.774	780.156	828.399	864.052	852.478	769.264	754.308	743.839	752.338	808.366	711.117	681.52	760.563	789.639	755.293	708.557	715.254	645.837	645.123	652.523	675.983	688.425	652.465	704.737	587.651	623.919	627.549	658.666	691.541	641.328	809.373	696.461	686.749	644.305	596.296	603.223	595.196	681.68	567.762	661.487	630.506	564.627	570.78	554.75
210	880.53	748.432	770.964	808.804	759.452	812.307	769.501	819.808	831.952	775.881	776.524	794.923	814.805	790.292	774.981	762.002	797.876	749.748	769.55	756.474	720.882	757.343	750.829	744.425	683.726	651.574	672.46	673.133	647.397	634.841	609.304	633.44	625.711	603.813	678.446	601.265	548.663	625.34	623.525	669.671	740.122	715.789	693.568	807.362	745.096	774.044	703.793	638.063	612.909
211	1124.32	956.976	927.979	929.5	870.883	872.001	879.818	840.979	792.786	786.149	782.526	772.692	741.197	780.529	773.29	809.651	877.277	707.94	703.677	679.699	742.251	735.058	711.137	718.415	773.111	857.404	756.005	661.96	674.184	659.17	777.47	685.282	684.895	728.544	678.717	640.713	637.142	613.916	624.977	625.943	619.741	667.903	660.027	615.901	634.638	640.983	675.012	675.541	647.173
212	1128.83	1009.15	892.659	868.65	876.729	847.454	812.581	830.059	778.649	788.025	817.576	879.509	804.607	771.421	735.7	750.395	778.489	725.123	702.577	681.416	693.628	715.756	730.679	709.303	697.565	732.997	702.962	707.703	699.607	752.895	729.158	681.749	699.107	656.51	689.641	673.772	651.182	681.741	695.525	667.572	638.677	671.666	731.574	742.131	660.695	625.246	625.496	594.875	639.372
213	1207.42	976.877	796.755	757.692	750.329	771.583	765.265	743.761	688.961	638.611	614.603	681.573	612.336	589.593	598.432	590.025	599.016	620.533	592.331	622.177	631.046	644.957	657.731	662.624	752.967	715.15	700.118	581.35	565.206	573.279	599.017	581.741	617.444	657.532	605.025	617.753	588.555	576.924	585.522	587.986	585	593.334	622.143	648.852	606.716	599.211	588.487	559.273	530.544
214	1073.26	918.375	921.627	844.016	795.842	796.038	775.554	764.73	739.913	817.65	849.41	739.481	745.288	691.548	706.53	791.741	747.17	667.526	636.12	614.786	619.508	634.688	643.098	645.781	658.871	742.858	795.72	691.419	646.269	740.437	724.94	644.751	633.603	702.563	795.687	699.062	666.128	621.393	616.333	607.418	708.044	755.382	747.405	715.841	691.255	630.73	591.274	591.867	588.553
215	678.773	585.909	627.46	614.309	631.56	580.482	610.546	594.931	610.919	582.238	627.528	550.869	530.534	551.224	557.034	546.53	508.706	543.8	521.14	518.059	512.326	516.775	512.79	516.574	511.955	520.392	500.303	519.203	522.851	521.189	547.795	554.113	573.879	542.354	541.703	553.242	570.506	569.57	575.756	562.867	553.117	543.008	548.536	535.086	522.35	529.966	560.182	586.277	583.676
216	892.197	857.325	872.472	875.935	880.888	883.216	897.847	872.223	834.097	830.305	835.252	801.48	812.737	859.004	845.363	827.9	792.717	754.019	751.914	742.646	757.587	763.895	801.907	756.719	769.571	756.323	765.002	801.314	832.158	816.347	785.402	757.423	713.585	692.715	676.555	751.193	660.81	727.059	758.858	837.269	791.361	838.92	796.485	686.502	700.86	737.817	729.266	698.334	687.813
217	809.734	682.811	713.489	722.821	639.975	578.465	600.983	683.58	585.755	590.51	557.003	552.521	573.01	560.745	617.017	602.459	543.055	527.185	552.629	605.469	589.269	573.647	568.677	566.833	512.037	466.848	548.492	543.659	518.186	596.386	797.027	804.244	787.517	807.856	860.938	940.286	1021.07	1020.13	870.078	810.644	733.871	673.927	597.139	659.813	574.869	567.449	552.729	576.347	518.464
218	920.104	816.644	806.396	806.205	850.642	871.407	831.183	790.958	827.101	858.999	841.985	868.67	801.379	784.812	814.03	805.727	792.045	783.033	755.195	742.763	743.382	758.681	801.185	792.832	763.01	753.871	734.714	730.071	700.261	719.222	698.925	719.372	727.208	713.922	710.638	694.751	649.007	693.536	657.728	651.83	653.102	674.245	648.507	660.636	620.281	638.353	644.34	623.794	602.163
219	910.201	857.233	809.293	895.061	823.475	859.611	867.183	832.673	789.323	761.098	772.641	776.291	817.802	752.092	734.039	741.904	709.063	661.3	676.332	729.3	710.628	673.483	667.044	662.211	665.906	667.981	651.593	692.558	646.628	638.257	662.221	644.874	622.14	667.493	652.293	617.96	605.343	603.837	634.859	616.389	597.293	636.071	636.397	604.681	642.165	612.082	610.164	657.171	629.89
220	820.829	758.781	709.867	698.488	682.014	683.035	655.62	699.294	666.426	667.998	660.225	651.106	654.146	673.084	649.478	676.731	658.644	657.284	683.401	727.192	639.376	643.36	637.95	620.101	643.555	650.555	620.84	623.069	690.754	754.345	707.052	650.584	636.903	611.888	614.285	594.731	592.535	615.659	611.082	607.208	604.947	615.073	572.843	574.534	561.807	612.068	650.625	655.859	641.887
221	1478.29	1030.76	1066.64	1032.08	1145.33	1289.25	1200.32	1485.23	1219.18	1184.34	1267.11	1128.06	1094.91	908.412	653.054	574.319	649.656	669.87	779.94	768.764	733.2	670.613	610.879	625.924	640.529	614.761	614.969	643.122	610.815	632.026	651.94	658.027	624.943	640.425	635.005	642.983	711.639	776.292	709.034	618.722	641.296	626.119	668.453	723.877	700.251	645.96	688.375	719.276	589.577
222	944.176	802.588	766.029	706.973	710.969	713.429	739.308	755.82	732.144	741.919	712.799	718.062	708.776	737.035	730.613	737.922	715.848	693.315	721.63	722.915	668.68	718.054	778.07	736.281	657.755	675.043	641.848	647.75	667.853	681.359	674.856	664.172	652.075	667.488	668.875	681.024	749.063	736.551	698.795	692.345	753.063	671.404	654.872	659.646	680.98	651.399	663.058	638.453	664.904
223	1170.28	961.084	899.332	850.234	867.557	865.454	884.409	922.23	848.951	880.842	866.399	819.482	812.07	818.169	854.619	856.462	1369.85	1068.78	888.792	873.78	630.809	575.864	591.24	567.782	626.793	618.239	611.372	617.124	631.754	651.424	713.401	661.758	705.025	680.845	656.786	601.762	604.484	577.81	552.393	560.493	607.956	574.01	564.234	559.14	595.514	579.25	584.628	662.452	706.728
224	989.88	958.076	924.679	966.635	1069.08	1008.77	947.059	925.337	921.317	920.704	888.95	933.144	927.668	945.315	903.938	971.516	934.765	880.388	786.443	715.779	706.671	899.769	667.946	667.076	811.388	754.844	720.923	684.103	740.066	736.731	726.404	739.57	744.737	716.446	760.331	665.546	711.541	681.853	742.497	1315.49	1232.16	942.644	831.213	797.831	757.562	728.73	815.138	785.702	654.94
225	1006.98	739.089	764.679	697.939	703.578	701.401	640.121	669.872	659.175	573.282	598.967	599.792	604.97	643	608.999	626.757	645.324	620.185	630.93	611.726	673.79	691.452	698.972	659.181	592.604	628.982	664.97	690.641	653.528	618.407	647.155	693.996	689.537	617.858	581.787	614.338	713.143	704.379	674.784	637.033	583.313	662.431	742.196	625.889	635.588	637.233	627.131	594.587	643.448
226	1173.85	1036.73	1006.79	971.2	820.881	771.698	781.937	774.385	734.94	718.816	718.737	690.139	693.5	697.395	760.114	669.051	700.57	696.861	702.741	697.749	648.515	600.464	587.288	601.212	594.248	615.289	673.799	787.563	749.206	642.265	626.997	601.161	600.8	610.226	596.278	620.505	675.012	656.316	648.114	575.89	569.922	625.482	641.568	622.034	644.968	633.273	659.068	655.902	651.861
227	1140.18	902.994	763.974	678.341	652.647	730.608	904.378	810.406	705.618	630.408	637.578	706.67	730.251	681.04	718.671	664.404	714.276	671.841	696.517	675.438	657.051	702.016	634.231	636.729	598.021	736.147	790.962	682.058	611.832	676.807	630.388	671.597	639.408	603.67	648.643	622.056	621.545	632.921	584.999	612.781	613.603	726.408	710.668	669.213	616.412	570.288	650.048	646.526	602.349
228	868.558	711.19	671.476	670.901	667.254	633.4	631.721	624.756	649.605	627.532	661.442	625.039	610.744	606.489	659.334	618.079	631.878	604.904	636.548	627.642	650.578	661.116	650.978	668.912	659.578	645.196	622.585	637.621	614.555	637.328	639.029	637.32	619.997	637.805	634.4	661.699	638.309	614.591	631.928	626.213	670.64	571.303	600.615	547.178	575.154	548.18	561.539	552.568	567.772
229	1124.03	929.781	945.72	873.417	835.96	816.271	875.758	1008.06	822.048	768.324	780.082	748.8	780.355	796.879	789.344	799.572	790.515	776.784	741.951	783.495	782.157	760.06	770.801	800.116	730.864	703.311	702.688	674.008	684.314	679.095	694.867	672.74	677.742	664.33	658.766	694.908	643.349	641.355	658.28	643.108	637.593	652.487	687.648	655.506	689.553	679.032	676.796	666.095	667.083
230	847.521	745.993	780.437	781.265	757.396	696.873	739.791	700.844	701.219	704.985	695.435	671.659	674.088	670.85	738.498	730.209	709.886	691.111	724.793	771.51	748.894	700.612	703.293	690.878	698.268	626.002	678.571	654.994	678.854	755.723	804.224	814.007	800.913	736.504	737.437	803.076	921.119	1124.47	1003.83	814.698	744.732	729.249	670.492	628.657	637.963	688.627	709.126	712.164	663.558
231	1235.27	936.67	827.171	821.857	864.912	922.712	859.736	860.326	858.387	830.596	800.706	823.651	801.022	771.22	768.038	776.214	762.845	801.093	851.495	789.515	777.73	756.727	768.25	784.272	767.334	814.66	846.02	815.504	745.453	700.802	770.216	804.222	762.537	703.385	843.215	808.019	759.647	664.604	755.402	824.559	703.06	646.605	626.788	645.208	788.465	726.267	650.991	632.582	638.58
232	1047.51	860.938	858.738	791.724	746.576	684.624	783.786	952.316	872.057	759.287	649.087	635.04	651.546	641.258	685.821	685.441	721.143	808.779	872.194	823.076	751.421	685.585	620.488	576.957	601.54	587.95	633.96	669.068	676.351	692.256	795.878	698.801	632.255	643.943	637.512	605.07	609.785	623.357	603.031	585.903	590.442	617.242	656.052	621.08	694.02	679.359	662.228	612.005	574.186
233	909.808	652.44	657.929	669.439	670.149	678.548	680.67	688.302	651.187	620.284	642.175	658.045	620.403	663.272	709.152	748.299	696.635	641.862	747.307	779.181	685.994	647.506	624.004	623.664	691.015	753.273	663.482	605.648	624.57	677.004	690.819	677.37	699.711	685.221	690.455	667.657	698.756	825.253	745.659	805.77	786.255	714.133	704.917	637.753	611.012	596.428	597.174	617.546	631.934
234	868.647	796.668	779.091	781.134	780.693	797.662	863.55	835.986	769.778	854.365	776.551	772.345	719.974	725.521	803.018	814.906	768.695	762.981	738.593	770.553	816.304	917.504	864.021	900.104	792.734	688.197	660.551	695.654	725.57	746.54	790.968	745.093	700.423	655.035	637.751	625.955	621.178	595.314	593.208	600.304	641.963	624.974	639.074	707.012	651.755	687.67	649.723	607.065	569.517
235	1046.98	872.991	848.301	806.615	821.106	836.391	817.246	773.769	778.289	786.24	803.643	790.359	785.749	782.564	743.454	756.711	770.853	765.04	748.509	767.505	774.419	781.369	759.269	772.334	809.713	799.402	753.414	747.012	739.014	754.996	763.874	742.829	802.898	757.898	780.055	801.823	770.593	749.519	768.038	755.868	744.5	741.711	703.683	729.585	721.412	770.004	793.008	747.399	738.347
236	953.602	779.996	756.431	697.997	717.628	739.26	779.856	783.055	840.134	787.639	726.31	723.03	700.343	728.455	741.657	717.887	668.3	641.827	649.622	638.986	648.383	654.615	637.585	647.429	643.306	671.125	608.893	620.71	628.057	630.754	720.913	672.129	644.716	625.781	641.207	686.143	677.661	641.743	620.474	579.941	589.472	595.895	652.525	638.348	606.691	566.713	591.421	608.085	622.594
237	991.223	723.527	715.756	705.508	729.09	713.483	730.329	760.853	740.68	720.36	701.609	723.778	709.566	742.714	717.772	722.865	674.96	670.22	678.443	662.879	674.726	627.1	641.354	667.562	661.02	672.192	672.884	641.147	635.024	632.506	666.969	675.95	610.694	627.278	655.345	691.376	658.151	620.653	628.794	658.224	680.061	643.861	624.691	590.724	568.518	603.78	614.783	605.061	628.826
238	782.954	704.631	719.726	728.791	731.045	733.827	741.112	744.094	718.876	708.471	686.684	684.069	679.448	682.134	674.117	705.293	695.784	671.264	642.988	648.909	714.712	742.716	672.981	622.83	629.292	617.869	638.008	637.214	675.009	722.744	665.416	639.78	654.563	651.219	669.433	679.893	663.478	610.184	638.423	654.85	723.703	632.094	633.061	624.651	638.802	583.314	554.556	531.627	590.063
239	1123.17	957.062	795.887	720.21	718.22	690.901	803.046	818.051	810.157	761.511	851.561	748.223	720.933	693.987	636.56	637.351	626.313	633.613	633.22	693.092	711.269	592.211	626.997	616.71	591.057	550.51	575.045	559.054	530.119	548.822	565.378	667.372	607.294	609.59	546.843	563.03	537.013	582.127	602.715	666.788	545.935	597.478	531.738	606.509	582.462	586.45	654.508	653.537	637.749
240	1021.06	881.038	858.271	819.678	821.993	965.02	981.708	836.931	762.993	787.428	773.942	744.434	719.87	740.341	772.491	767.858	719.375	692.85	699.12	709.786	700.62	656.495	671.822	724.609	703.277	653.874	669.586	739.485	739.211	640.333	653.582	648.932	680.176	725.2	682.352	647.951	643.949	631.393	641.817	626.77	636.891	668.021	634.132	634.526	708.676	774.77	687.118	666.272	677.924
241	902.585	699.201	701.924	656.223	672.005	654.527	650.895	633.394	667.44	729.217	714.422	714.823	692.869	657.123	655.036	637.346	650.619	612.166	804.887	862.798	752.77	721.918	745.511	738.599	768.119	740.394	743.944	776.401	748.976	699.895	651.457	650.44	614.273	611.078	608.357	638.02	632.085	738.155	688.546	671.386	723.191	625.132	630.819	621.279	605.844	607.402	638.769	642.425	641.998
242	925.505	697.095	751.284	723.134	724.065	720.36	739.333	776.778	822.797	840.055	759.671	728.91	710.316	707.227	697.616	706.654	717.823	745.361	766.961	776.221	680.324	676.605	668.623	720.805	711.579	658.178	632.356	639.287	652.39	722.192	727.123	682.775	662.404	645.04	632.529	634.272	668.712	637.502	664.976	629.268	581.437	647.544	651.241	608.113	770.655	653.366	720.086	674.71	620.533
243	990.891	720.34	713.325	706.872	692.96	722.368	729.995	704.993	683.777	705.864	711.804	826.358	780.162	763.228	797.568	777.913	787.925	837.715	920.906	1015.06	956.059	790.188	715.482	656.953	710.775	735.307	665.535	659.999	680.409	747.201	675.157	684.907	632.195	654.701	637.131	617.642	596.572	598.751	649.624	680.838	684.267	617.583	654.383	682.886	656.54	644.442	593.374	595.356	617.941
244	837.132	725.611	774.868	683.096	821.595	770.164	774.988	698.409	685.308	744.848	792.508	731.16	701.437	686.386	716.363	767.827	619.112	758.09	628.4	639.729	678.383	717.565	654.035	639.74	767.759	678.996	654.702	666.767	699.363	702.497	621.208	673.763	613.618	715.514	597.543	604.867	592.811	628.65	599.018	621.078	623.59	668.716	692.57	669.72	625.049	752.99	807.562	694.643	629.637
245	1240.41	905.367	734.679	697.923	671.395	727.925	801.866	816.249	798.82	775.151	699.204	704.254	670.606	711.37	696.143	807.315	849.027	778.226	669.784	656.802	659.059	680.812	647.264	623.862	614.619	620.478	663.725	648.957	626.397	634.755	633.597	606.829	592.17	625.676	632.798	744.872	683.071	650.949	646.033	635.712	597.043	582.403	616.318	607.961	587.142	614.659	610.823	653.865	660.229
246	732.673	565.744	537.181	567.884	560.249	531.811	540.354	542.331	587.175	567.63	580.369	578.561	667.566	613.942	590.156	562.846	567.34	548.907	561.926	522.201	565.557	521.428	547.887	567.38	560.94	502.339	507.615	497.274	503.593	511.822	561.872	563.371	533.569	534.599	541.394	543.542	509.361	526.706	511.038	510.46	530.446	534.029	530.315	514.815	521.788	465.545	502.692	479.964	492.321
247	1003.73	869.039	862.452	845.127	815.023	829.873	816.838	847.724	818.739	815.786	822.046	809.135	810.045	818.23	804.503	796.957	788.51	773.623	794.537	791.695	814.966	790.07	772.064	780.688	795.714	830.213	822.204	787.398	795.926	808.979	857.935	831.19	805.464	747.396	758.021	773.829	790.512	754.144	751.635	739.849	736.695	756.422	749.12	787.036	782.463	774.469	753.416	767.594	768.631
248	989.604	769.943	735.993	727.414	737.203	733.3	739.941	730.936	726.953	730.403	786.637	725.193	718.447	700.297	688.5	729.156	738.156	731.276	684.626	645.099	695.401	693.192	701.596	679.497	675.849	671.346	748.726	680.392	673.026	688.512	727.017	674.966	619.744	620.831	622.242	636.455	637.277	632.51	619.003	616.253	617.627	644.454	655.561	634.61	605.773	617.074	667.176	725.912	744.644
249	953.839	747.132	772.743	759.758	714.758	693.096	688.493	658.58	667.868	663.447	684.434	643.963	659.431	638.011	653.054	633.124	663.221	662.41	625.063	604.345	629.532	654.339	684.562	676.376	642.606	670.972	669.726	630.59	605.246	590.281	598.551	602.236	597.315	627.94	616.44	612.274	615.291	596.286	590.462	588.24	582.632	569.73	583.262	622.761	637.939	622.741	642.333	624.042	691.079
250	757.149	699.877	742.922	754.5	731.313	729.034	689.995	701.949	808.612	752.376	713.503	687.812	704.607	726	690.356	709.118	750.596	734.376	723.88	698.038	725.573	749.234	758.589	750.845	724.907	735.842	719.712	736.202	729.244	800.068	813.031	756.446	746.11	723.886	732.466	747.398	786.148	743.44	714.984	723.895	685.663	677.363	666.052	682.882	692.247	674.955	690.489	753.244	739.608
251	1185.17	1116.52	982.378	946.397	901.865	965.671	937.233	894.766	915.607	913.3	927.165	933.593	926.133	941.164	896.231	960.979	908.848	886.788	876.852	853.763	865.846	829.118	826.057	817.682	826.176	872.504	827.462	817.23	825.24	821.991	829.505	788.856	776.543	781.643	784.754	776.048	743.653	751.939	687.799	670.845	712.49	694.264	692.351	693.721	667.158	682.32	656.866	686.355	638.895
252	936.508	696.892	689.839	701.312	709.568	731.777	725.675	790.616	781.429	676.315	680.1	680.038	655.58	650.559	659.947	669.602	653.106	656.58	644.939	673.855	639.468	632.976	653.787	681.914	646.434	649.113	688.175	675.509	621.6	656.887	705.666	714.919	700.728	728.878	699.876	632.409	682.891	656.718	634.989	632.485	624.356	631.199	624.995	670.148	692.177	638.753	621.867	651.961	661.051
253	1084.95	765.766	754.353	729.569	738.182	754.67	779.515	851.18	746.365	738.362	951.29	1043.41	846.654	747.734	755.913	690.391	706.95	718.7	722.248	696.31	677.806	709.011	753.498	696.971	719.64	728.122	771.131	790.983	747.737	708.007	752.58	784.566	737.42	706.339	708.377	703.586	695.209	716.195	691.508	795.133	735.246	707.332	711.766	693.058	683.477	641.669	611.127	627.049	639.991
254	873.191	658.631	617.517	563.439	568.815	590.008	595.484	576.029	548.034	547.519	563.293	561.668	548.783	584.938	563.375	540.33	546.071	572.099	582.292	595.997	569.731	565.878	587.432	602.005	545.137	581.206	605.732	593.711	587.407	568.691	551.805	511.136	536.592	535.93	558.981	540.219	553.028	543.677	518.802	509.62	536.781	535.144	516.742	546.638	529.861	523.251	541.184	545.567	505.302
255	979.322	854.023	859.873	858.16	847.588	860.83	831.312	806.813	806.24	789.821	820.501	762.349	725.132	669.718	668.608	660.533	706.358	737.338	696.477	697.495	664.471	636.581	655.304	720.594	734.263	691.524	663.44	681.228	633.557	632.875	650.461	624.051	678.854	659.192	708.861	673.546	643.853	604.301	630.994	667.538	628.362	616.865	667.038	659.752	681.533	601.578	701.05	739.557	653.735
256	1018.17	836.536	878.947	901.635	881.453	923.398	831.258	869.248	854.697	825.823	794.933	779.274	797.089	911.148	925.734	877.835	781.075	762.235	817.948	799.454	810.002	870.062	908.212	735.627	678.154	657.051	640.284	649.095	653.808	641.607	592.028	576.005	593.169	594.528	712.848	613.237	568.988	567.161	598.831	608.747	625.462	578.437	571.04	558.868	580.449	610.064	566.413	566.713	625.618
257	854.103	675.698	684.269	676.327	665.259	662.806	635.081	644.098	602.737	603.917	594.534	626.722	633.692	626.931	615.982	622.648	681.169	739.864	755.532	737.368	765.355	770.743	721.949	701.455	689.607	679.121	670.56	633.694	593.952	594.602	597.795	624.57	607.222	601.829	662.258	744.324	889.044	882.02	869.154	842.635	711.576	573.726	570.592	617.902	589.986	619.01	643.088	642.413	641.178
258	1050.75	966.939	987.026	1006.04	932.722	905.901	896.858	846.268	793.78	763.078	742.215	743.425	737.241	717.534	709.919	707.946	685.41	679.971	680.647	668.738	668.053	673.846	639.51	618.226	618.038	610.359	614.438	626.303	629.687	682.832	717.447	624.938	638.342	694.969	894.803	771.082	586.945	551.511	557.266	646.904	685.46	695.059	582.668	537.65	525.216	551.078	569.935	598.403	613.127
259	1015.57	873.486	1010.82	1049.96	919.845	790.137	759.243	749.833	730.895	728.203	711.565	740.362	784.788	748.161	738.801	727.881	768.262	739.322	686.262	691.696	694.954	693.722	700.671	711.451	716.829	708.016	717.219	700.993	687.452	640.809	654.198	633.414	638.519	639.809	640.128	658.485	685.401	696.701	659.818	656.716	651.752	620.753	605.325	583.104	604.696	637.713	707.135	675.85	680.295
260	1027.27	899.282	876.294	833.287	781.651	751.154	783.661	808.301	791.393	793.713	789.513	778.809	781.895	832.697	856.729	783.175	756.264	749.779	748.364	730.326	766.28	752.802	789.572	735.033	769.903	742.33	734.118	726.758	761.458	759.047	732.88	814.733	862.605	768.262	694.342	702.704	759.376	793.606	752.925	676.104	638.363	625.224	629.017	631.141	632.396	634.722	651.459	656.404	691.407
261	908.318	831.135	894.097	861.278	825.902	756.511	791.886	798.937	855.942	865.96	801.535	762.764	762.95	746.087	749.474	722.367	697.23	780.638	777.401	748.776	710.867	766.764	816.931	784.029	831.562	749.657	773.628	740.038	711.825	701.549	692.39	717.8	720.985	758.607	778.28	742.906	682.043	722.226	653.435	624.632	668.988	624.528	608.712	640.61	594.25	586.158	614.085	625.806	618.872
262	966.034	781.389	820.179	880.402	826.816	771.381	694.865	676.766	674.13	722.169	806.509	797.987	722.624	676.075	628.334	609.46	655.05	721.4	769.227	824.466	791.849	769	723.318	688.918	680.051	709.506	717.306	718.39	751.025	775.651	765.999	710.018	629.833	595.68	605.872	614.088	608.797	600.51	627.872	673.938	668.963	751.242	781.633	730.609	728.48	689.986	588.965	663.987	737.676
263	1330.27	1116.14	1007.82	933.69	867.574	842.969	817.007	778.811	765.54	773.837	804.951	809.558	785.684	785.017	793.147	805.59	782.676	750.856	748.466	748.514	709.619	712.815	720.205	722.894	704.112	710.528	702.945	715.193	772.106	764.994	728.177	721.268	767.503	841.572	904.057	871.486	812.276	759.418	721.325	725.879	747.844	780.087	767.357	761.401	711.758	675.548	651.377	686.484	757.075
264	892.583	740.817	728.382	747.773	773.739	826.994	777.235	706.133	736.423	858.029	717.984	742.436	728.926	732.394	690.361	687.384	731.209	757.334	763.728	710.368	710.639	714.348	735.881	723.809	669.614	648.536	661.719	654.444	642.46	656.386	669.719	691.275	727.546	768.667	698.912	719.692	645.646	672.014	664.494	681.342	691.429	692.538	714.719	731.361	729.331	743.181	611.508	557.858	514.229
265	1277.65	933.694	856.469	758.814	743.771	725.736	727.49	719.924	732.716	721.127	730.208	775.594	734.761	690.687	728.879	810.27	860.187	922.409	1008.87	950.192	909.922	792.106	822.399	735.097	729.257	811.593	785.785	834.145	809.06	804.662	723.922	735.257	704.66	641.757	599.399	642.329	675.002	652.838	620.505	611.913	641.873	623.539	607.003	645.31	624.469	585.337	602.451	576.27	565.24
266	838.612	768.287	749.39	753.59	736.949	734.825	718.408	699.234	767.795	725.691	728.374	713.322	726.802	722.864	717.623	683.838	695.256	695.764	720.852	641.676	598.883	563.66	645.292	604.765	605.669	652.582	626.82	624.156	642.143	644.436	658.011	642.821	695.817	690.588	712.093	637.323	673.037	597.944	588.055	568.869	594.11	659.458	553.25	605.481	621.966	604.791	647.422	662.037	612.868
267	1065.18	907.055	938.847	858.146	806.356	815.938	819.794	850.717	825.954	788.895	774.671	777.625	759.464	768.819	778.226	790.893	803.411	813.075	826.629	778.197	753.16	810.45	794.927	769.219	758.423	777.281	751.996	790.297	761.292	736.724	761.41	779.952	796.853	785.333	843.275	830.953	759.506	710.705	701.021	680.636	693.406	678.505	652.529	668.143	680.17	654.58	678.932	655.89	691.384
268	744.937	721.707	804.676	708.918	676.387	655.005	700.615	761.734	703.632	663.817	697.013	683.781	699.288	749.48	666.544	838.644	792.113	710.884	711.343	708.374	727.502	772.113	694.656	643.154	631.942	633.61	623.593	623.18	593.284	595.279	600.776	581.516	587.439	580.012	589.879	574.759	690.917	680.482	606.718	611.49	590.564	574.351	565.021	580.623	562.568	604.288	591.109	583.489	591.831
269	828.539	699.336	725.269	785.804	734.492	802.269	787.455	744.975	761.108	720.413	706.656	646.916	597.21	545	559.729	557.207	566.297	513.54	517.472	568.849	576.618	591.092	566.272	566.781	597.042	585.711	566.64	561.786	545.471	543.519	519.348	525.424	539.316	518.826	512.502	526.941	559.86	564.26	527.514	554.586	572.298	589.327	612.004	670.519	559.761	542.991	502.923	516.328	569.079
270	975.698	802.323	801.281	758	820.254	699.104	760.349	749.341	760.774	689.789	768.933	778.104	756.787	705.359	752.949	744.596	743.254	703.197	715.552	744.177	731.877	723.782	718.66	732.234	672.738	650.132	652.971	675.396	650.841	651.533	634.652	671.763	632.302	651.959	626.17	640.31	642.638	625.672	626.468	739.595	700.491	722.876	601.456	647.578	615.549	679.756	616.217	653.512	790.816
271	1043.17	895.049	947.18	924.011	999.347	1046.06	1018.84	1006.58	978.351	969.158	862.223	807.994	785.831	782.191	751.346	797.424	739.838	755.026	756.498	765.135	731.096	753.99	721.893	739.37	721.819	747.658	706.374	721.553	732.111	746.681	729.764	724.408	725.097	731.037	899.13	1066.99	872.066	861.232	816.179	818.119	732.952	750.323	707.363	694.418	667.009	699.211	716.409	646.366	682.894
272	920.165	756.7	755.636	714.738	689.47	704.269	727.5	720.59	690.928	694.478	663.424	690.782	675.659	678.228	670.253	711.822	720.794	677.147	650.64	645.894	634.651	637.12	656.413	652.43	643.064	633.872	642.689	647.619	666.177	705.377	668.562	691.418	684.713	724.084	807.861	817.627	772.586	745.196	786.852	745.712	766.933	718.337	685.675	971.587	1066.46	995.99	688.075	532.012	557.143
273	1201.42	1093.24	970.019	888.231	831.348	849.358	844.318	869.111	843.957	812.064	798.01	793.772	753.455	779.617	797.402	793.288	745.578	721.75	692.725	718.892	703.243	699.457	694.441	662.576	647.083	674.958	690.346	658.097	647.745	577.817	592.63	576.606	575.156	592.013	609.964	639.47	634.686	579.146	694.118	654.697	673.3	788.233	785.696	635.636	557.84	547.464	621.469	654.535	636.694
274	1086.23	823.076	797.883	733.814	708.724	703.577	734.193	718.112	743.311	737.565	760.798	712.726	700.97	705.29	715.812	714.702	708.246	778.749	784.296	733.694	713.771	715.167	725.45	741.213	797.542	804.525	741.406	704.608	713.218	717.516	722.489	725.983	671.85	653.163	645.975	657.649	653.971	667.67	659.69	680.23	633.498	649.066	668.787	650.116	699.86	660.594	698.587	700.264	717.691
275	908.318	724.484	717.923	721.209	684.171	636.107	722.653	654.148	689.59	612.405	681.128	745.717	733.268	751.783	646.306	702.172	628.276	631.863	629.896	665.945	690.547	725.288	671.275	683.341	720.054	705.022	688.823	688.445	712.88	635.455	658.959	653.174	658.769	638.705	657.31	632.656	569.651	613.125	544.761	584.409	584.966	608.017	618.263	712.467	924.79	698.947	647.356	632.12	640.006
276	1098.57	848.662	753.616	688.268	659.772	672.24	663.882	664.747	662.354	669.401	708.193	820.75	835.037	797.068	705.935	700.906	896.97	817.88	794.519	742.55	739.406	736.708	762.698	734.256	717.467	680.56	753.844	825.925	810.959	731.601	761.553	784.359	812.851	776.034	739.642	680.77	664.339	693.32	690.703	651.954	645.676	646.947	646.158	638.982	671.829	692.31	664.296	633.232	611.683
277	1121.4	975.269	977.339	1020.91	922.394	824.269	741.537	873.819	916.784	859.121	756.536	721.076	755.739	729.288	803.484	908.276	854.4	757.339	669.637	687.322	737.627	769.943	810.856	880.77	789.313	726.607	758.186	739.928	690.355	721.999	691.64	671.238	662.725	662.36	641.735	628.893	665.372	643.348	631.265	682.554	687.745	668.78	644.942	639.208	648.024	687.044	700.127	609.674	589.474
278	950.936	827.535	786.152	824.223	891.332	759.992	680.856	697.121	719.461	675.065	678.615	679.67	732.217	695.529	721.25	680.825	677.002	707.374	689.529	692.447	731.841	709.025	740.729	695.357	664.45	727.978	715.687	701.263	692.17	687.397	698.697	718.787	711.03	706.647	681.953	670.588	679.214	704.206	690.033	709.35	729.197	731.144	743.883	841.607	767.285	756.036	742.319	757.664	701.934
279	862.2	717.478	727.783	747.582	749.814	757.223	718.375	786.153	779.145	759.676	829.144	837.94	754.374	662.207	702.021	681.312	661.381	680.704	690.187	719.299	734.067	752.289	808.67	777.583	749.924	742.541	768.838	779.512	783.682	760.628	770.39	722.101	706.22	719.874	722.441	677.978	672.13	716.776	727.03	762.32	809.263	797.022	760.831	754.458	813.602	785.841	791.831	919.339	770.953
280	816.377	734.349	782.224	721.755	712.857	719.796	752.029	759.936	844.872	738	716.119	722.972	720.248	717.496	733.731	703.26	695.052	683.807	719.568	681.534	689.054	697.811	696.838	688.421	676.777	670.69	691.051	678.252	681.668	655.667	659.19	694.603	712.865	681.646	671.456	710.391	673.906	677.918	724.913	671.924	665.268	657.702	652.252	629.65	605.345	627.346	590.271	621.403	617.697
281	944.469	711.586	801.438	958.871	1013.89	863.599	689.97	717.511	784.746	959.03	1004.17	904.832	771.535	720.082	715.5	708.581	787.387	863.181	792.202	818.541	779.268	763.539	782.498	701.697	665.32	689.322	654.944	647.35	678.09	693.524	653.281	664.377	691.125	705.099	727.467	721.907	672.973	648.436	662.16	667.241	691.426	704.927	684.619	658.242	686.341	692.089	642.119	634.742	615.884
282	916.449	652.237	675.609	699.214	675.607	693.584	738.936	713.021	709.877	688.739	682.092	673.785	674.962	656.409	691.613	678.37	682.403	682.199	680.157	661.767	640.604	671.646	672.808	671.088	679.437	634.187	663.407	661.837	765.252	876.263	759.788	732.842	698.446	701.906	701.168	678.832	707.735	657.528	662.452	658.922	659.5	627.393	652.662	591.39	556.816	663.822	614.934	622.193	595.573
283	938.134	823.303	843.097	782.036	828.044	815.063	793.407	831.689	771.329	812.407	792.79	801.021	818.693	764.271	808.469	781.858	777.688	790.684	738.677	810.904	757.134	853.614	746.883	744.963	745.747	748.029	819.568	991.167	1094.24	1152.9	1052.77	998.669	936.836	826.15	771.898	742.212	709.168	731.045	733.921	748.324	785.244	792.864	772.895	736.922	729.68	765.262	729.412	741.454	705.616
284	921.594	735.884	717.546	767.349	755.71	779.026	755.75	740.409	727.239	694.726	725.73	733.25	683.895	661.04	661.436	640.352	630.35	618.509	640.1	626.665	645.115	657.874	645.704	709.363	729.045	716.902	667.174	682.719	677.278	753.734	699.696	666.914	645.813	618.687	625.087	633.946	629.843	612.687	643.748	709.794	713.202	660.742	663.798	620.978	582.235	584.583	592.698	618.382	609.473
285	869.668	656.651	690.416	717.656	704.939	679.341	634.588	650.235	660.786	690.135	658.877	612.526	646.53	648.868	640.258	620.156	599.13	615.154	625.488	651.713	631.886	628.958	594.93	609.24	630.666	634.985	619.434	616.802	608.159	600.174	622.272	622.756	605.278	631.418	610.725	602.059	587.476	568.43	575.413	654.044	688.078	654.654	622.832	586.058	593.306	604.883	595.343	599.489	589.941
286	1117.57	1012.61	974.783	1000.71	1000.09	1034.97	1022.44	1031.58	1011.21	1032.2	1020.08	1050.87	1018.15	1011.43	996.967	1042.18	1034.86	991.986	947.466	944.973	915.738	857.108	795.371	790.207	805.097	800.996	782.486	774.04	771.589	786.642	765.489	773.673	803.937	773.086	709.486	745.952	837.56	808.686	761.959	743.296	763.277	730.249	751.656	729.531	683.513	667.233	680.118	644.212	659.049
287	919.602	830.383	813.226	800.781	805.898	755.196	709.234	705.439	713.451	719.234	683.051	663.011	656.946	641.572	643.915	621.088	627.648	625.891	638.163	669.238	695.583	650.511	625.204	620.028	596.733	592.63	610.506	597.443	587.874	574.031	594.616	618.037	625.269	617.215	622.413	616.512	614.948	636.82	684.383	696.777	767.317	808.423	871.348	967.066	993.259	1037.41	1126.2	1230.89	1307.66
288	919.104	765.609	798.049	812.531	858.898	808.469	766.92	769.103	786.106	847.224	828.473	868.863	874.433	852.971	788.784	790.012	763.446	807.37	753.893	733.624	733.503	773.847	731.463	712.07	721.137	712.439	702.387	680.74	689.677	759.867	795.254	790.647	732.014	708.059	684.948	672.523	656.258	666.064	709.442	711.281	755.177	746.685	763.405	764.384	778.252	802.394	769.132	732.066	692.009
289	1233.99	1010.48	886.741	817.559	782.702	754.877	740.018	725.267	710.053	704.836	707.028	701.022	708.846	722.294	731.421	788.404	756.202	760.356	716.046	719.009	706.278	702.898	693.807	700.758	698.467	683.926	685.713	675.928	682.334	674.75	637.449	672.97	689.821	680.897	669.584	659.203	623.483	640.063	686.982	679.811	648.808	610.958	623.896	667.326	664.856	637.427	673.904	699.8	665.158
290	1060.34	783.497	780.789	749.809	723.493	690.254	674.232	663.646	660.757	654.747	692.629	726.481	738.149	758.279	735.783	691.952	682.436	663.379	685.167	657.409	664.493	737.727	741.544	775.356	739.2	707.05	647.88	676.413	649.568	598.143	654.254	711.315	678.953	627.391	611.437	582.851	591.786	608.246	627.956	635.13	681.455	688.603	777.606	816.526	679.163	721.718	712.493	627.717	635.624
291	779.231	590.977	603.089	622.402	639.725	658.511	672.197	644.12	627.24	606.485	623.651	620.935	622.306	668.607	709.223	710.039	641.39	620.281	660.075	695.35	707.549	662.173	620.653	610.105	594.227	616.902	609.905	641.776	652.927	665.313	650.176	631.265	636.239	665.923	619.258	564.843	550.387	552.58	555.616	589.66	671.341	733.147	663.163	608.94	567.244	608.699	601.719	663.265	650.786
[truncated: 208 more rows]
[truncated: 207 more columns]
